# Supplementary material for: Characterization of Bromelain‐Soluble Sheepskin (Ovis aries) Proteins and Effect of In Vitro Gastrointestinal Digestion on Angiotensin Converting Enzyme Inhibition Activity
Source: Food Sci Nutr. 2026 Jan 28;14(2):e71396. doi: 10.1002/fsn3.71396 (PMC12848775; doi:10.1002/fsn3.71396)
Supplement: Supplementary file 2 — Table S1: Protein identification of SDS‐PAGE bands in the bromelain‐soluble sheepskin protein extract. Table S2: Peptide sequences identified by LC–MS/MS in the RP‐HPLC fraction 2 of the bromelain‐soluble sheepskin protein extract after gastrointestinal digestion. Table S3: Peptide sequences identified by LC–MS/MS in the RP‐HPLC fraction 3 of the bromelain‐soluble sheepskin protein extract after gastrointestinal digestion. Table S4: Peptide sequences identified by LC–MS/MS in the RP‐HPLC fraction 12 of the bromelain‐soluble sheepskin protein extract after gastrointestinal digestion. Table S5: Peptide sequences identified by LC–MS/MS in the RP‐HPLC fraction 15 of the bromelain‐soluble sheepskin protein extract after gastrointestinal digestion. Table S6: Linear regression for every amino acid in free amino acid analysis. [file FSN3-14-e71396-s002.zip]

Archive with 3 entries (3 files):
- fsn371396-sup-0002-TableS1@Supplementary Table S1.xlsx
- fsn371396-sup-0003-TableS2-S5@Supplementary Tables S2-S5.xlsx
- fsn371396-sup-0004-TableS6@Supplementary Table S6.xlsx
