# Supplementary material for: Characterization of Bromelain‐Soluble Sheepskin (Ovis aries) Proteins and Effect of In Vitro Gastrointestinal Digestion on Angiotensin Converting Enzyme Inhibition Activity
Source: Food Sci Nutr. 2026 Jan 28;14(2):e71396. doi: 10.1002/fsn3.71396 (PMC12848775; doi:10.1002/fsn3.71396)
Supplement: Supplementary file 2 — Table S1: Protein identification of SDS‐PAGE bands in the bromelain‐soluble sheepskin protein extract. Table S2: Peptide sequences identified by LC–MS/MS in the RP‐HPLC fraction 2 of the bromelain‐soluble sheepskin protein extract after gastrointestinal digestion. Table S3: Peptide sequences identified by LC–MS/MS in the RP‐HPLC fraction 3 of the bromelain‐soluble sheepskin protein extract after gastrointestinal digestion. Table S4: Peptide sequences identified by LC–MS/MS in the RP‐HPLC fraction 12 of the bromelain‐soluble sheepskin protein extract after gastrointestinal digestion. Table S5: Peptide sequences identified by LC–MS/MS in the RP‐HPLC fraction 15 of the bromelain‐soluble sheepskin protein extract after gastrointestinal digestion. Table S6: Linear regression for every amino acid in free amino acid analysis. [file FSN3-14-e71396-s002.zip › fsn371396-sup-0002-TableS1@Supplementary Table S1.xlsx]

## Sheet: Hoja1
Table S1. Protein identification of SDS-PAGE bands in the bromelain-soluble sheepskin protein extract.
Protein Description	Protein ID	Length (Amino acid sequence)	Coverage (%)	Total spectral count	NSAF*
Keratin, type II cytoskeletal 1	P04264	644	73.60	1192	0.137025
Keratin, type I cytoskeletal 10	P13645	584	65.75	585	0.103363
Keratin, type II cytoskeletal 2 epidermal	P35908	639	88.73	878	0.10172
Keratin, type I cytoskeletal 14	A0A452EME0	477	54.51	255	0.0642514
Keratin, type I cytoskeletal 9	P35527	623	52.17	254	0.0544218
Keratin, type II cytoskeletal 5	A0A6P7DXP2	593	57.84	283	0.0492441
Collagen type I alpha 1 chain	A0A452FHU9	1463	16.81	155	0.0420327
Albumin	W5PWE9	609	47.95	175	0.034459
IF rod domain-containing protein	A0A836D582	1104	16.85	497	0.0333272
Uncharacterized protein	A0A6P3E858	453	19.87	104	0.0301399
*Normalized spectral abundance factor
