# Supplementary material for: Characterization of Bromelain‐Soluble Sheepskin (Ovis aries) Proteins and Effect of In Vitro Gastrointestinal Digestion on Angiotensin Converting Enzyme Inhibition Activity
Source: Food Sci Nutr. 2026 Jan 28;14(2):e71396. doi: 10.1002/fsn3.71396 (PMC12848775; doi:10.1002/fsn3.71396)
Supplement: Supplementary file 2 — Table S1: Protein identification of SDS‐PAGE bands in the bromelain‐soluble sheepskin protein extract. Table S2: Peptide sequences identified by LC–MS/MS in the RP‐HPLC fraction 2 of the bromelain‐soluble sheepskin protein extract after gastrointestinal digestion. Table S3: Peptide sequences identified by LC–MS/MS in the RP‐HPLC fraction 3 of the bromelain‐soluble sheepskin protein extract after gastrointestinal digestion. Table S4: Peptide sequences identified by LC–MS/MS in the RP‐HPLC fraction 12 of the bromelain‐soluble sheepskin protein extract after gastrointestinal digestion. Table S5: Peptide sequences identified by LC–MS/MS in the RP‐HPLC fraction 15 of the bromelain‐soluble sheepskin protein extract after gastrointestinal digestion. Table S6: Linear regression for every amino acid in free amino acid analysis. [file FSN3-14-e71396-s002.zip › fsn371396-sup-0003-TableS2-S5@Supplementary Tables S2-S5.xlsx]

## Sheet: Table S2 - RP-HPLC fraction 2
Table S2. Peptide sequences identified by LC-MS/MS in the RP-HPLC fraction 2 of the bromelain-soluble sheepskin protein extract after gastrointestinal digestion.
Peptide sequence	Prev AA	Next AA	Peptide Length	Charges	Probability	Spectral Count	Intensity	Protein ID	Protein Description
ALEEANADLEVK	R	I	12	2	0.9696	1	1893.24	A0A836A6R1	Keratin, type I cytoskeletal 14
AQYEDIAQK	K	S	9	2	0.9488	3	4521.47	P04264	Keratin, type II cytoskeletal 1
ATDGGAHGVINVSVSEAAIEASTR	K	Y	24	3	0.9919	1	0	P00330	Alcohol dehydrogenase 1
DIKIRLENE	L	I	9	2	0.964	1	5867.97	P13645	Keratin, type I cytoskeletal 10
DLYANTVLSGGTTMYPGIADR	K	M	21	2	0.9985	1	11121.4	P60713	Actin, cytoplasmic 1
DNNRSLDLDSIIA	M	E	13	2	0.9702	1	2857.26	P04264	Keratin, type II cytoskeletal 1
FSSCGGGGGSFGAGGGFGSR	R	S	20	2	0.9919	4	4866.05	P04264	Keratin, type II cytoskeletal 1
GGFGGGSFRGSYGSS	L	S	15	2	0.9972	4	6443.7	P13645	Keratin, type I cytoskeletal 10
GGGGGGGLGSGGSIR	S	S	15	2	0.9894	1	5370.73	P35527	Keratin, type I cytoskeletal 9
GGGGGGGLGSGGSIRSS	S	Y	17	2	0.9923	3	5628.96	P35527	Keratin, type I cytoskeletal 9
GGGGGGGLGSGGSIRSSY	S	S	18	2	0.9968	2	4172.73	P35527	Keratin, type I cytoskeletal 9
GGGGGGLGSGGSIR	G	S	14	2	0.9951	2	2453.15	P35527	Keratin, type I cytoskeletal 9
GSGGGSYGSGGGGGGHGSY	Y	G	19	2	0.9719	1	4072.37	P04264	Keratin, type II cytoskeletal 1
GSLGGGFSSGGFSGGSFSR	K	G	19	2	0.9954	1	1046.27	P13645	Keratin, type I cytoskeletal 10
IRLENEIQT	K	Y	9	2		0	1411.32	P13645	Keratin, type I cytoskeletal 10
ISWYDNEFGYSNRVVDL	L	M	17	2	0.9561	2	10490.6	Q28554	Glyceraldehyde-3-phosphate dehydrogenase (Fragment)
LDIDNTRMTLDDF	L	R	13	2	0.985	2	2560.65	P35527	Keratin, type I cytoskeletal 9
LFEASIETGDRVW	K	R	13	2	0.9903	1	3041.41	W5NZQ2	Cytosol aminopeptidase
LPLVGGHEGAGVVVGMGENVK	K	G	21	3	0.9896	3	3844.14	P00330	Alcohol dehydrogenase 1
MLCAGIPNSSTNACNGDSGGPL	S	T	22	2	0.9232	1	12586.6	A0A836CXC5	Peptidase S1 domain-containing protein
NAAPGVDLTQL	M	L	11	2	0.9684	1	5835.4	P13645	Keratin, type I cytoskeletal 10
NARLAADDF	D	R	9	2	0.9879	1	3720.36	P13645	Keratin, type I cytoskeletal 10
NDRLASY	L	L	7	2	0.9189	1	1787.19	P13645	Keratin, type I cytoskeletal 10
NNRSLDL	D	D	7	2	0.9589	1	1806.83	P04264	Keratin, type II cytoskeletal 1
NYAEAKDVFLGMFLYEYAR	K	R	19	3	0.9929	3	6140.01	P02768	Albumin
QIDNARLAADDF	L	R	12	2	0.9717	2	5218.5	P13645	Keratin, type I cytoskeletal 10
QLLNNMRSQYE	T	Q	11	2		0	4072.69	P13645	Keratin, type I cytoskeletal 10
QVTAGRHGDDL	L	R	11	2	0.9858	1	2244.16	W5Q6E8	Keratin, type II cytoskeletal 75
RGSYGSSSFGGSY	F	G	13	2	0.9586	2	2047.94	P13645	Keratin, type I cytoskeletal 10
RNVSTGDVNV	L	E	10	2		0	1529.74	P13645	Keratin, type I cytoskeletal 10
RQGVDADINGL	L	R	11	2	0.9447	1	3670.08	P35527	Keratin, type I cytoskeletal 9
RQSVEADIN	L	G	9	2		0	1102.55	P13645	Keratin, type I cytoskeletal 10
SGGGGGGGLGSGGSIR	R	S	16	2	0.9986	3	4715.73	P35527	Keratin, type I cytoskeletal 9
SGGGGGGGLGSGGSIRSS	R	Y	18	2	0.9993	4	3409.14	P35527	Keratin, type I cytoskeletal 9
SKGSLGGGFSSGGFSGG	S	S	17	2		0	455.887	P13645	Keratin, type I cytoskeletal 10
SMDNNRSLDL	L	D	10	2	0.9968	3	5566.48	P04264	Keratin, type II cytoskeletal 1
SRSGGGGGGGLGSGGSIR	L	S	18	3	0.9735	2	3927.41	P35527	Keratin, type I cytoskeletal 9
SRSGGGGGGGLGSGGSIRSS	L	Y	20	3	0.9916	1	4333.32	P35527	Keratin, type I cytoskeletal 9
SRSGGGGGGGLGSGGSIRSSY	L	S	21	3	0.9995	5	9128.21	P35527	Keratin, type I cytoskeletal 9
SSSKGSLGGGF	I	S	11	2	0.9773	1	5651.28	P13645	Keratin, type I cytoskeletal 10
SSSKGSLGGGFSSGGF	I	S	16	2	0.9575	2	3130.44	P13645	Keratin, type I cytoskeletal 10
SVRYSSSKHY	M	S	10	3	0.9478	1	788.915	P13645	Keratin, type I cytoskeletal 10
TEELNREVATN	K	S	11	2		0	499.19	A0A836A6R1	Keratin, type I cytoskeletal 14
TLTKADLEMQ	L	I	10	2	0.9765	1	1940.74	P13645	Keratin, type I cytoskeletal 10
TNAENEFVTIK	R	K	11	2	0.9902	1	3314.71	P04264	Keratin, type II cytoskeletal 1
TTEIDNNIE	L	Q	9	2		0	944.215	P13645	Keratin, type I cytoskeletal 10
VILSMDNNRSLDL	N	D	13	2	0.9903	4	3916.46	P04264	Keratin, type II cytoskeletal 1
VNLGGSKSIS	L	I	10	2	0.9793	1	2872.51	P04264	Keratin, type II cytoskeletal 1
VNLGGSKSISIS	L	V	12	2	0.9704	2	9654.39	P04264	Keratin, type II cytoskeletal 1
VTIKKDVDG	F	A	9	2	0.9448	1	1260.8	P04264	Keratin, type II cytoskeletal 1
YDAEISQIHQ	L	S	10	2	0.9907	3	3108.86	P35908	Keratin, type II cytoskeletal 2 epidermal
YEDIAQK	Q	S	7	2	0.9372	1	3953.4	P04264	Keratin, type II cytoskeletal 1
YEEIAQR	Q	S	7	2	0.9354	1	1864.81	P35908	Keratin, type II cytoskeletal 2 epidermal
YENEVALRQ	K	S	9	2	0.9701	1	630.577	P13645	Keratin, type I cytoskeletal 10

## Sheet: Table S3 - RP-HPLC fraction 3
Table S3. Peptide sequences identified by LC-MS/MS in the RP-HPLC fraction 3 of the bromelain-soluble sheepskin protein extract after gastrointestinal digestion.
Peptide sequence	Prev AA	Next AA	Peptide Length	Charges	Probability	Spectral Count	Intensity	Protein ID	Protein Description
AADDFRI	L	K	7	2	0.9616	1	2417.14	P13645	Keratin, type I cytoskeletal 10
AADDFRIK	L	Y	8	2	0.9843	1	33008.9	P13645	Keratin, type I cytoskeletal 10
AADDFRLKYENE	L	V	12	3	0.9925	1	17427.6	P13645	Keratin, type I cytoskeletal 10
AAENDFVTLK	T	K	10	2	0.9997	5	11421.3	P35908	Keratin, type II cytoskeletal 2 epidermal
AAFGGSGGRGSSSGGGY	K	S	17	2	1	2	3633.86	P35908	Keratin, type II cytoskeletal 2 epidermal
AAFGGSGGRGSSSGGGYSSGSS	K	S	22	2	0.9962	3	0	P35908	Keratin, type II cytoskeletal 2 epidermal
AAFGGSGGRGSSSGGGYSSGSSSY	K	G	24	2	0.9891	4	0	P35908	Keratin, type II cytoskeletal 2 epidermal
AAPGVDLTELLNNM	N	R	14	2	0.9861	3	14744.3	W5Q160	Keratin, type I cytoskeletal 10
AAPGVDLTELLNNMRSQYE	N	Q	19	2	0.9948	1	2627.96	W5Q160	Keratin, type I cytoskeletal 10
AAPGVDLTQL	N	L	10	1	0.991	5	7784.11	P13645	Keratin, type I cytoskeletal 10
AAPGVDLTQLL	N	N	11	2	0.9946	3	642578	P13645	Keratin, type I cytoskeletal 10
AAPGVDLTQLLNN	N	M	13	2	0.9909	2	13958.9	P13645	Keratin, type I cytoskeletal 10
AAPGVDLTQLLNNM	N	R	14	2	0.9997	11	814752	P13645	Keratin, type I cytoskeletal 10
AAPGVDLTQLLNNMR	N	S	15	2	0.9993	1	2885.88	P13645	Keratin, type I cytoskeletal 10
AAPGVDLTQLLNNMRS	N	Q	16	2	0.9999	2	9085.57	P13645	Keratin, type I cytoskeletal 10
AAPGVDLTQLLNNMRSQ	N	Y	17	2	0.9993	4	17948	P13645	Keratin, type I cytoskeletal 10
AAPGVDLTQLLNNMRSQYE	N	Q	19	2	0.998	5	6169.31	P13645	Keratin, type I cytoskeletal 10
AAPGVDLTQLLNNMRSQYEQL	N	A	21	2,3	0.9999	13	111070	P13645	Keratin, type I cytoskeletal 10
AATGFIVDPVSNL	Q	R	13	2	0.9832	2	52013.2	A0A836CSG7	SH3 domain-containing protein
ADDFRIK	A	Y	7	2	0.9888	8	405592	P13645	Keratin, type I cytoskeletal 10
ADDFRLKYE	A	N	9	2	0.9884	4	7757.39	P13645	Keratin, type I cytoskeletal 10
ADDFRLKYENE	A	V	11	2,3	0.9953	5	166540	P13645	Keratin, type I cytoskeletal 10
ADDFRLKYENEVAL	A	R	14	3	0.9859	1	21894.1	P13645	Keratin, type I cytoskeletal 10
ADDFRLKYENEVALR	A	Q	15	3	0.9991	6	7621.68	P13645	Keratin, type I cytoskeletal 10
ADDFRLKYENEVALRQ	A	S	16	3,4	0.9992	5	33496.6	P13645	Keratin, type I cytoskeletal 10
ADLEMQIESL	K	T	10	2	0.9874	2	31325	P13645	Keratin, type I cytoskeletal 10
AEAESLYQSK	K	Y	10	2	0.9611	1	1699.5	P04264	Keratin, type II cytoskeletal 1
AEMREQYEAM	L	A	10	2	0.9825	2	6467.9	W5Q665	Keratin, type I cytoskeletal 13
AENDFVTL	A	K	8	1	0.9941	4	6852.17	P35908	Keratin, type II cytoskeletal 2 epidermal
AENDFVTLK	A	K	9	2	0.9996	6	7736.29	P35908	Keratin, type II cytoskeletal 2 epidermal
AENEFVTIK	N	K	9	2	0.9964	6	372111	P04264	Keratin, type II cytoskeletal 1
AENGKLVIN	K	G	9	2	0.9837	3	5556.66	Q28554	Glyceraldehyde-3-phosphate dehydrogenase (Fragment)
AEQNRKDAEAW	L	F	11	2,3	0.9962	5	413767	P13645	Keratin, type I cytoskeletal 10
AEQNRKDAEAWFN	L	E	13	2,3	0.9837	3	99453.2	P13645	Keratin, type I cytoskeletal 10
AEQNRKDAEAWFNE	L	K	14	3	0.9921	1	11507.1	P13645	Keratin, type I cytoskeletal 10
AEQNRKDAEAWFNEK	L	S	15	3,4	1	7	124381	P13645	Keratin, type I cytoskeletal 10
AEQNRKDAEAWFNEKSKEL	L	T	19	4	0.9999	2	5171.6	P13645	Keratin, type I cytoskeletal 10
AEQNRKDAEAWFNEKSKELTTE	L	I	22	4	0.9989	2	6503.88	P13645	Keratin, type I cytoskeletal 10
AESLYQSK	E	Y	8	2	0.9747	1	8566.19	P04264	Keratin, type II cytoskeletal 1
AESLYQSKYEEL	E	Q	12	2	1	5	4562.17	P04264	Keratin, type II cytoskeletal 1
AEVNADRITWI	F	Y	11	2	0.9688	1	2421.88	A0A835ZWF3	Transglutaminase-like domain-containing protein
AFGGSGGRGSSSGGGY	A	S	16	2	1	3	9610.34	P35908	Keratin, type II cytoskeletal 2 epidermal
AFGGSGGRGSSSGGGYSS	A	G	18	2	0.9967	4	3516.91	P35908	Keratin, type II cytoskeletal 2 epidermal
AFGGSGGRGSSSGGGYSSG	A	S	19	2	0.9996	1	2306.94	P35908	Keratin, type II cytoskeletal 2 epidermal
AFGGSGGRGSSSGGGYSSGS	A	S	20	2	0.9609	1	0	P35908	Keratin, type II cytoskeletal 2 epidermal
AFGGSGGRGSSSGGGYSSGSSSY	A	G	23	2	0.9846	3	0	P35908	Keratin, type II cytoskeletal 2 epidermal
AFNSGKVDIV	A	T	10	2	0.994	1	8395.25	W5QBT3	Glyceraldehyde-3-phosphate dehydrogenase
AGRHGDSVRNS	T	K	11	3	0.9999	2	1831.7	P04264	Keratin, type II cytoskeletal 1
AHLPAEFTPA	A	V	10	2	0.9489	1	0	P69905	Hemoglobin subunit alpha
AIAENRADAV	Q	T	10	2	0.9873	1	1659.68	P02788	Lactotransferrin
AIGIVGDAGVRGT	F	A	13	2	0.9974	3	2733.7	O18882	V-type proton ATPase 16 kDa proteolipid subunit c
AKEDLARLL	Q	R	9	2	0.997	8	10380.2	P04264	Keratin, type II cytoskeletal 1
AKLDNLQQE	Q	I	9	2	0.9927	2	7647.74	P04264	Keratin, type II cytoskeletal 1
AKLDNLQQEI	Q	D	10	2	0.9846	1	8952.93	P04264	Keratin, type II cytoskeletal 1
AKLDNLQQEID	Q	F	11	2	0.9972	5	107542	P04264	Keratin, type II cytoskeletal 1
AKLDNLQQEIDF	Q	L	12	2	0.9998	5	322186	P04264	Keratin, type II cytoskeletal 1
AKLDNLQQEIDFL	Q	T	13	2	0.9995	9	1.50468e+06	P04264	Keratin, type II cytoskeletal 1
AKLDNLQQEIDFLT	Q	A	14	2	0.9996	4	413990	P04264	Keratin, type II cytoskeletal 1
AKLDNLQQEIDFLTA	Q	L	15	2	0.9994	4	255727	P04264	Keratin, type II cytoskeletal 1
AKLDNLQQEIDFLTAL	Q	Y	16	2	0.9936	2	7530.11	P04264	Keratin, type II cytoskeletal 1
ALDLEIA	L	T	7	1	0.9573	1	10464.7	P04264	Keratin, type II cytoskeletal 1
ALEEANNDLENKIQ	Q	D	14	2	1	2	43664.7	P35527	Keratin, type I cytoskeletal 9
ALEEQIERLQ	G	E	10	2	0.9882	5	5389.89	A0A6P3E154	Uncharacterized protein
ALEEQLQQIR	S	A	10	2	0.9978	4	1.58808e+06	P13645	Keratin, type I cytoskeletal 10
ALEEQLQQIRA	S	E	11	2	0.9884	3	23642	P13645	Keratin, type I cytoskeletal 10
ALEEQLQQIRAE	S	T	12	2	0.9957	27	3.93567e+06	P13645	Keratin, type I cytoskeletal 10
ALEEQLQQIRAETE	S	C	14	2	0.9991	9	759216	P13645	Keratin, type I cytoskeletal 10
ALEESNYELEGKIK	R	E	14	3	0.999	1	3200.81	P13645	Keratin, type I cytoskeletal 10
ALKQSLEAS	L	L	9	2	0.984	1	47696.4	P13645	Keratin, type I cytoskeletal 10
ALLQDNIADAV	S	A	11	2	0.963	1	7193.28	P61626	Lysozyme C
APSADAPMFVM	S	G	11	2	0.997	15	9836.4	Q28554	Glyceraldehyde-3-phosphate dehydrogenase (Fragment)
APSADAPMFVMGV	S	N	13	2	0.9983	6	3961.48	Q28554	Glyceraldehyde-3-phosphate dehydrogenase (Fragment)
AQDKEAADAIDAE	L	G	13	2	0.9977	3	8078.18	A0A836D1F2	Junction plakoglobin
AQEREQIKTL	K	N	10	2	0.9492	1	4425.33	P35908	Keratin, type II cytoskeletal 2 epidermal
AQISALEEQLQQIRAE	Q	T	16	2	1	7	5667.67	P13645	Keratin, type I cytoskeletal 10
AQYEDIAQK	K	S	9	2	0.998	4	165946	P04264	Keratin, type II cytoskeletal 1
AQYEDIAQKS	K	K	10	2	0.9968	4	161508	P04264	Keratin, type II cytoskeletal 1
AQYEDIAQKSK	K	A	11	2,3	0.9993	5	24243.7	P04264	Keratin, type II cytoskeletal 1
AQYEDIAQKSKA	K	E	12	2	0.9467	1	2507.47	P04264	Keratin, type II cytoskeletal 1
AQYEDIAQKSKAE	K	A	13	2,3	0.9999	7	162922	P04264	Keratin, type II cytoskeletal 1
AQYEDIAQKSKAEAE	K	S	15	2,3	1	14	646331	P04264	Keratin, type II cytoskeletal 1
AQYEDIAQKSKAEAES	K	L	16	3	0.9947	2	6503.05	P04264	Keratin, type II cytoskeletal 1
AQYEDIAQKSKAEAESL	K	Y	17	2,3	1	11	245101	P04264	Keratin, type II cytoskeletal 1
AQYEDIAQKSKAEAESLY	K	Q	18	3	0.9999	4	17019.3	P04264	Keratin, type II cytoskeletal 1
AQYEDIAQKSKAEAESLYQ	K	S	19	3	0.9998	4	10155.1	P04264	Keratin, type II cytoskeletal 1
AQYEDIAQKSKAEAESLYQS	K	K	20	2,3	0.9999	6	189278	P04264	Keratin, type II cytoskeletal 1
AQYEDIAQKSKAEAESLYQSK	K	Y	21	3,4	0.9998	4	13479.9	P04264	Keratin, type II cytoskeletal 1
AQYEEIANR	K	S	9	2	0.9935	3	6186.99	W5Q6E8	Keratin, type II cytoskeletal 75
AQYEEIANRS	K	R	10	2	0.9969	1	12485.9	W5Q6E8	Keratin, type II cytoskeletal 75
AQYEEIAQR	K	S	9	2	0.9958	3	43625.3	P35908	Keratin, type II cytoskeletal 2 epidermal
AQYEEIAQRS	K	K	10	2	0.9952	4	24317.7	P35908	Keratin, type II cytoskeletal 2 epidermal
AQYEEIAQRSKEEAEA	K	L	16	3	0.9995	1	7339.15	P35908	Keratin, type II cytoskeletal 2 epidermal
AQYEEIAQRSKEEAEAL	K	Y	17	2,3	1	10	1323349	P35908	Keratin, type II cytoskeletal 2 epidermal
AQYEEIAQRSKEEAEALY	K	H	18	3	0.9983	1	12039.8	P35908	Keratin, type II cytoskeletal 2 epidermal
AQYEEIAQRSRAEAE	K	S	15	3	0.9803	1	7377.43	A0A836AAD1	IF rod domain-containing protein
ASYLDKVQAL	L	E	10	2	0.9963	4	4942.92	P35527	Keratin, type I cytoskeletal 9
ATDGGAHGVINVSVSEAAIEASTR	K	Y	24	3	0.9982	1	1941.6	P00330	Alcohol dehydrogenase 1
ATNYNAGDRSTDYGIF	R	Q	16	2	0.9968	2	4338.52	P61626	Lysozyme C
AVAHVDDMPNAL	N	S	12	2	0.9972	3	5348.87	P69905	Hemoglobin subunit alpha
AVEAVERLI	F	H	9	2	0.9641	1	2731.58	A0A835ZJS7	Hermansky-Pudlak syndrome 1 protein
AVGKVIPELN	K	G	10	2	0.993	7	7130.34	Q28554	Glyceraldehyde-3-phosphate dehydrogenase (Fragment)
AVGKVIPELNGKLTGM	K	A	16	3	0.9997	7	9994.78	Q28554	Glyceraldehyde-3-phosphate dehydrogenase (Fragment)
AVMPDGQFKDISLS	T	D	14	2	0.9996	2	7745.81	Q06830	Peroxiredoxin-1
AVPITPTLNRE	N	Q	11	2	0.9889	5	5556.12	P02663	Alpha-S2-casein
AVRSPAQIL	A	Q	9	2	0.9958	1	3020.48	P02668	Kappa-casein
AVVDVIREL	T	N	9	2	0.996	2	47421.6	A0A836AEP1	Prolactin-induced protein
DAAGDKLVVVDF	L	S	12	2	0.9994	4	18759.6	P10599	Thioredoxin
DAEAWFNEK	K	S	9	2	0.9899	3	5154.18	P13645	Keratin, type I cytoskeletal 10
DAEQRGELA	A	L	9	2	0.9837	2	0	A0A6P7DXP2	Keratin, type II cytoskeletal 5
DAEQRGENAL	S	K	10	2	0.9953	3	29813.3	P04264	Keratin, type II cytoskeletal 1
DAEQRGENALKDA	S	K	13	3	0.9939	3	16548.6	P04264	Keratin, type II cytoskeletal 1
DAIADAEQRGEHA	Q	L	13	2	0.9958	2	2713.38	P35908	Keratin, type II cytoskeletal 2 epidermal
DAIADAEQRGEHAL	Q	K	14	2,3	0.9897	2	5774.84	P35908	Keratin, type II cytoskeletal 2 epidermal
DATPQERSQGVF	L	Q	12	2	0.9802	2	15386.8	A0A835ZWF3	Transglutaminase-like domain-containing protein
DFNSDTHSST	C	F	10	2	0.9938	2	5409.4	Q28554	Glyceraldehyde-3-phosphate dehydrogenase (Fragment)
DFNSDTHSSTF	C	D	11	2	0.99	1	14357.2	Q28554	Glyceraldehyde-3-phosphate dehydrogenase (Fragment)
DFRLKYENE	D	V	9	2	0.9888	3	9480.51	P13645	Keratin, type I cytoskeletal 10
DFRLKYENEVA	D	L	11	3	0.9984	1	1548.53	P13645	Keratin, type I cytoskeletal 10
DGGLLSGNEKVTMQ	G	N	14	2	0.9963	4	4481.67	P13645	Keratin, type I cytoskeletal 10
DHELVFGVS	Y	M	9	2	0.983	1	2474.63	A0A835ZZN2	Bleomycin hydrolase
DIDNTRMTLDDF	L	R	12	2	1	4	70539	P35527	Keratin, type I cytoskeletal 9
DIDNTRMTLDDFRIK	L	F	15	3,4	0.999	4	7985.78	P35527	Keratin, type I cytoskeletal 9
DIDTAAKFIGA	R	G	11	2	0.9979	2	2010.84	P17605	ATP synthase F(0) complex subunit C1, mitochondrial
DIKIRLE	L	N	7	2	0.968	1	70463.4	P13645	Keratin, type I cytoskeletal 10
DIKIRLENE	L	I	9	2	0.9793	4	7071.28	P13645	Keratin, type I cytoskeletal 10
DIKIRLENEIQ	L	T	11	2,3	0.9882	4	159734	P13645	Keratin, type I cytoskeletal 10
DIKIRLENEIQT	L	Y	12	2	0.9817	3	4968.12	P13645	Keratin, type I cytoskeletal 10
DIMEVNPSLGKTPEEVTRT	L	V	19	3	0.9733	1	2757.26	A0A6P7EB10	Arginase
DINDNPPVFS	L	M	10	2	0.9846	3	5876.8	A0A836CQZ0	Cadherin domain-containing protein
DINDNPPVFSM	L	S	11	2	0.9976	3	10878.7	A0A836CQZ0	Cadherin domain-containing protein
DINDNPPVFSMS	L	T	12	2	0.9604	1	5549.26	A0A836CQZ0	Cadherin domain-containing protein
DLDEPDTLHTRL	I	K	12	2,3	0.9996	6	7014.98	A0A836CU55	Cadherin domain-containing protein
DLDSIIAEVK	L	A	10	2	0.9959	7	236344	P04264	Keratin, type II cytoskeletal 1
DLDSIIAEVKAQ	L	Y	12	2	0.9973	3	16862.7	P04264	Keratin, type II cytoskeletal 1
DLDTGRPSTT	L	V	10	2	0.9803	1	11806.6	A0A836CQZ0	Cadherin domain-containing protein
DLDTGRPSTTVR	L	Y	12	3	0.9929	1	2733.91	A0A836CQZ0	Cadherin domain-containing protein
DLEMQIE	A	S	7	1	0.9875	2	27303.5	P13645	Keratin, type I cytoskeletal 10
DLEMQIESL	A	T	9	1,2	0.988	8	1.39734e+06	P13645	Keratin, type I cytoskeletal 10
DLEMQYE	S	T	7	2	0.9878	1	2855.38	P35527	Keratin, type I cytoskeletal 9
DLEMQYET	S	L	8	2	0.9785	1	5702.25	P35527	Keratin, type I cytoskeletal 9
DLEMQYETL	S	Q	9	2	0.9958	2	47452.4	P35527	Keratin, type I cytoskeletal 9
DLERPLEL	E	R	8	2	0.962	1	5960.19	A0A836CS51	Cadherin domain-containing protein
DLGQDVIDFTGH	F	A	12	2	0.9977	7	5289.16	A0A6P9FQJ0	Rab GDP dissociation inhibitor
DLNDRLASY	Q	L	9	2	0.9873	1	5044.3	A0A6P7DXN6	Uncharacterized protein
DLPVGRSVDEAL	N	R	12	2	0.9761	2	4042.46	A0A6P7E1M0	Peroxiredoxin-2
DLQAKLDNL	V	Q	9	2	0.9608	1	8601.56	P04264	Keratin, type II cytoskeletal 1
DLQAKLDNLQQEIDFL	V	T	16	2	0.9993	3	6534.85	P04264	Keratin, type II cytoskeletal 1
DLRNVSTGDVNVE	K	M	13	2	0.9999	4	7625.28	P13645	Keratin, type I cytoskeletal 10
DLYANTVLSGGTTMYPGIADR	K	M	21	2	1	6	10352.1	P60713	Actin, cytoplasmic 1
DNLQQEIDF	L	L	9	2	0.9844	1	2944.99	P04264	Keratin, type II cytoskeletal 1
DNLQQEIDFL	L	T	10	2	0.9978	3	72378.3	P04264	Keratin, type II cytoskeletal 1
DNLQQEIDFLT	L	A	11	2	0.9491	1	18423.2	P04264	Keratin, type II cytoskeletal 1
DNLQQEIDFLTA	L	L	12	2	0.9961	1	6835.27	P04264	Keratin, type II cytoskeletal 1
DNLTMEKSDLEMQYETL	L	Q	17	2	0.9952	4	4565.66	P35527	Keratin, type I cytoskeletal 9
DNNRDLDLDSIIA	M	Q	13	2	0.9979	3	11765.4	A0A836D7R3	IF rod domain-containing protein
DNNRDLNLDSII	M	D	12	2	0.9598	1	7670.43	A0A6P3CY35	Uncharacterized protein
DNNRNLDLD	M	S	9	2	0.9843	3	14944.3	A0A836D501	IF rod domain-containing protein
DNNRNLDLDSII	M	A	12	2	0.9539	1	7476.79	A0A836D501	IF rod domain-containing protein
DNNRNLDLDSIIA	M	E	13	2	0.9841	4	292117	A0A836D501	IF rod domain-containing protein
DNNRNLDLDSIIAE	M	V	14	2	0.9834	2	58842.6	A0A836D501	IF rod domain-containing protein
DNNRNLDLDSIIAEVK	M	A	16	2,3	0.9998	13	74781	A0A836D501	IF rod domain-containing protein
DNNRSLDL	M	D	8	2	0.9607	1	1856.54	P04264	Keratin, type II cytoskeletal 1
DNNRSLDLD	M	S	9	2	0.9897	3	241983	P04264	Keratin, type II cytoskeletal 1
DNNRSLDLDS	M	I	10	2	0.9851	1	9809.84	P04264	Keratin, type II cytoskeletal 1
DNNRSLDLDSII	M	A	12	2	0.9937	4	51726.7	P04264	Keratin, type II cytoskeletal 1
DNNRSLDLDSIIA	M	E	13	2	0.9958	18	2.26647e+06	P04264	Keratin, type II cytoskeletal 1
DNNRSLDLDSIIAE	M	V	14	2	0.997	11	618219	P04264	Keratin, type II cytoskeletal 1
DNNRSLDLDSIIAEVK	M	A	16	2,3	0.9998	29	1.11577e+06	P04264	Keratin, type II cytoskeletal 1
DNNRSLDLDSIIAEVKAQ	M	Y	18	3	0.9995	11	43119.2	P04264	Keratin, type II cytoskeletal 1
DNNRSLDLDSIID	M	A	13	2	0.9806	2	25232.4	A0A836D501	IF rod domain-containing protein
DNNRSLDLDSIIDAV	M	R	15	2	0.9937	3	16942.8	A0A836D501	IF rod domain-containing protein
DNSRNLDLD	M	S	9	2	0.9889	1	101855	P35908	Keratin, type II cytoskeletal 2 epidermal
DNSRNLDLDS	M	I	10	2	0.9944	4	6431.39	P35908	Keratin, type II cytoskeletal 2 epidermal
DNSRNLDLDSI	M	I	11	2	0.9926	1	3497.13	P35908	Keratin, type II cytoskeletal 2 epidermal
DNSRNLDLDSIIA	M	E	13	2	0.9991	2	1476751	P35908	Keratin, type II cytoskeletal 2 epidermal
DNSRNLDLDSIIAE	M	V	14	2	0.9986	4	568438	P35908	Keratin, type II cytoskeletal 2 epidermal
DNSRNLDLDSIIAEVK	M	A	16	2,3	0.9999	10	547417	P35908	Keratin, type II cytoskeletal 2 epidermal
DQSRLDSELK	S	N	10	2	0.9849	2	4346.47	P04264	Keratin, type II cytoskeletal 1
DQSRLDSELKNM	S	Q	12	3	0.9996	3	11397.2	P04264	Keratin, type II cytoskeletal 1
DQSRLDSELKNMQDMVEDY	S	R	19	3	0.9944	1	6618.05	P04264	Keratin, type II cytoskeletal 1
DSELKNMQDMVEDY	L	R	14	2	1	4	53462.1	P04264	Keratin, type II cytoskeletal 1
DSVTSPAFGGPMTASASLE	P	L	19	2	0.9743	1	5104.07	A0A836A1U8	Major allergen I polypeptide chain 1-like
DVDGLDPSFTPA	F	T	12	2	0.9774	1	5872.63	A0A6P7EB10	Arginase
DVDNAYMIK	K	V	9	2	0.9988	4	7590.28	P35908	Keratin, type II cytoskeletal 2 epidermal
DWYDKKGPAAIQ	Q	K	12	2	1	4	14817.7	P35527	Keratin, type I cytoskeletal 9
EAQITDVRQEIE	L	C	12	2	0.9964	3	3405.18	P35527	Keratin, type I cytoskeletal 9
EASLAETEGRY	L	C	11	2	0.9983	8	6451.52	P13645	Keratin, type I cytoskeletal 10
EDEINKRTAAENDFVTL	Y	K	17	3	0.9585	1	32580.1	P35908	Keratin, type II cytoskeletal 2 epidermal
EDEINKRTNAENEFVTIK	Y	K	18	4	0.9997	5	72663.8	P04264	Keratin, type II cytoskeletal 1
EEANADLEVK	L	I	10	2	0.9973	4	31207.2	A0A836A6R1	Keratin, type I cytoskeletal 14
EEANADLEVKIR	L	D	12	2,3	0.9999	13	31207.5	A0A836A6R1	Keratin, type I cytoskeletal 14
EEANNDLENK	L	I	10	2	0.998	4	5510.38	P35527	Keratin, type I cytoskeletal 9
EEANNDLENKI	L	Q	11	2	0.9981	5	3926.57	P35527	Keratin, type I cytoskeletal 9
EEANNDLENKIQ	L	D	12	2	1	11	782291	P35527	Keratin, type I cytoskeletal 9
EEANNDLENKIQD	L	W	13	2	0.9537	1	2502.11	P35527	Keratin, type I cytoskeletal 9
EEANNDLENKIQDW	L	Y	14	2	1	5	6077.53	P35527	Keratin, type I cytoskeletal 9
EEANNDLENKIQDWY	L	D	15	2	0.9926	1	4645.16	P35527	Keratin, type I cytoskeletal 9
EEIAQRSKEEAEAL	Y	Y	14	3	0.9954	1	6970.25	P35908	Keratin, type II cytoskeletal 2 epidermal
EELNREVATN	T	S	10	2	0.9946	3	11186.9	A0A836A6R1	Keratin, type I cytoskeletal 14
EEQLQQIRA	L	E	9	2	0.994	3	7602.77	P13645	Keratin, type I cytoskeletal 10
EEQLQQIRAE	L	T	10	2	0.989	8	1.54759e+06	P13645	Keratin, type I cytoskeletal 10
EEQLQQIRAETE	L	C	12	2	0.9968	6	296789	P13645	Keratin, type I cytoskeletal 10
EESNYELE	L	G	8	1	0.9885	6	99737.6	P13645	Keratin, type I cytoskeletal 10
EESNYELEGK	L	I	10	2	0.9996	4	100693	P13645	Keratin, type I cytoskeletal 10
EESNYELEGKIK	L	E	12	2,3	1	20	611231	P13645	Keratin, type I cytoskeletal 10
EESNYELEGKIKEW	L	Y	14	3	1	4	12389.1	P13645	Keratin, type I cytoskeletal 10
EESNYELEGKIKEWYE	L	K	16	3	0.9978	1	4236.14	P13645	Keratin, type I cytoskeletal 10
EESNYELEGKIKEWYEKH	L	G	18	4	0.9996	2	10071.3	P13645	Keratin, type I cytoskeletal 10
EIDNARLAADDF	L	R	12	2	0.9616	1	3131.12	O77727	Keratin, type I cytoskeletal 15
EIDNNIEQIS	T	S	10	2	0.9866	2	68793.7	P13645	Keratin, type I cytoskeletal 10
EIDNNIEQISS	T	Y	11	2	0.9494	1	4806.15	P13645	Keratin, type I cytoskeletal 10
EIDNNIEQISSY	T	K	12	2	0.9829	2	27333.6	P13645	Keratin, type I cytoskeletal 10
EKSDLEMQYETL	M	Q	12	2	0.999	2	17270.2	P35527	Keratin, type I cytoskeletal 9
EKSKELTTEID	N	N	11	2	0.9905	2	4814.82	P13645	Keratin, type I cytoskeletal 10
EKSKELTTEIDNNIE	N	Q	15	2,3	0.9995	6	296472	P13645	Keratin, type I cytoskeletal 10
EKSKELTTEIDNNIEQ	N	I	16	3	0.9691	1	9235.08	P13645	Keratin, type I cytoskeletal 10
EKSKELTTEIDNNIEQIS	N	S	18	2,3	0.9995	8	281781	P13645	Keratin, type I cytoskeletal 10
EKSKELTTEIDNNIEQISS	N	Y	19	3	1	2	14688.3	P13645	Keratin, type I cytoskeletal 10
EKSKELTTEIDNNIEQISSY	N	K	20	3	0.9991	2	27231.1	P13645	Keratin, type I cytoskeletal 10
EKSTMQELNSRLA	N	S	13	3	0.9676	1	7840.47	P35527	Keratin, type I cytoskeletal 9
ELIDQDARDL	Y	Y	10	2	0.9926	7	5267.49	A2SW69	Annexin A2
ELIDQDARDLY	Y	D	11	2	0.9923	2	10874.7	A2SW69	Annexin A2
ELIDQDARDLYDA	Y	G	13	2	0.9988	5	7481.13	A2SW69	Annexin A2
ELIDQDARDLYDAG	Y	V	14	2	0.9684	1	1821.9	A2SW69	Annexin A2
ELLNNMRSQYEQL	T	A	13	2	0.9989	1	40155.9	W5Q160	Keratin, type I cytoskeletal 10
ELNNMQDLVEDY	S	K	12	2	0.9994	5	43152.8	P35908	Keratin, type II cytoskeletal 2 epidermal
ELNRVIQ	S	R	7	2	0.9869	2	104814	P04264	Keratin, type II cytoskeletal 1
ELNRVIQRLQ	S	G	10	3	0.9959	4	5508.19	P35908	Keratin, type II cytoskeletal 2 epidermal
ELNRVIQRLQGEIA	S	H	14	3	0.9917	1	939.078	P35908	Keratin, type II cytoskeletal 2 epidermal
ELSQMQTQIS	A	E	10	2	0.9744	2	51730	P04264	Keratin, type II cytoskeletal 1
ELSQMQTQISET	A	N	12	2	0.966	1	4910.2	P04264	Keratin, type II cytoskeletal 1
ELSQMQTQISETN	A	V	13	2	0.9689	3	6558.7	P04264	Keratin, type II cytoskeletal 1
ELSQMQTQISETNVIL	A	S	16	2	0.9996	3	17050	P04264	Keratin, type II cytoskeletal 1
ELTTEIDNNIEQIS	K	S	14	2	0.9998	5	45725.2	P13645	Keratin, type I cytoskeletal 10
ELTTEIDNNIEQISSY	K	K	16	2	0.9919	1	8753.72	P13645	Keratin, type I cytoskeletal 10
EMEQNLRQGVDADIN	F	G	15	2	0.9988	2	4846.34	P35527	Keratin, type I cytoskeletal 9
ENEFVTIK	A	K	8	2	0.984	1	7337.92	P04264	Keratin, type II cytoskeletal 1
ENEVALR	Y	Q	7	2	0.9817	2	5170.05	P13645	Keratin, type I cytoskeletal 10
ENEVALRQS	Y	V	9	2	0.995	5	4943.39	P13645	Keratin, type I cytoskeletal 10
ENINGVTDGYLN	L	S	12	2	0.9783	1	5148.36	A0A836CSG7	SH3 domain-containing protein
EQISNLEAQIT	Q	D	11	2	0.9813	2	6301.42	P35527	Keratin, type I cytoskeletal 9
EQQNQVLETK	L	W	10	2	0.993	3	3014.34	A0A6P3CY35	Uncharacterized protein
EQQNQVLQ	L	T	8	2	0.9586	1	33760.5	P04264	Keratin, type II cytoskeletal 1
EQQNQVLQT	L	K	9	2	0.9466	1	8961.71	P04264	Keratin, type II cytoskeletal 1
EQQNQVLQTK	L	W	10	2	0.9988	9	5295.54	P04264	Keratin, type II cytoskeletal 1
EQRGENAL	A	K	8	2	0.98	1	7133.77	P04264	Keratin, type II cytoskeletal 1
EREQIKT	Q	L	7	2	0.9799	2	26485.7	P35908	Keratin, type II cytoskeletal 2 epidermal
ETQELLRT	S	E	8	2	0.9575	3	12958.6	A0A6P3YQD0	Ubiquitin carboxyl-terminal hydrolase CYLD
EVDETYVPK	L	E	9	2	0.9922	1	2565.55	P02768	Albumin
EVDETYVPKEF	L	N	11	2	0.9999	2	10091.3	P02768	Albumin
EVDETYVPKEFNAE	L	T	14	2	0.9976	3	10484.4	P02768	Albumin
EVEDLRLLA	Y	K	9	2	0.9881	1	1449.64	A0A836ALS5	TBC1 domain family member 2A
EVEENRIDVEIL	V	R	12	2	0.9924	4	5057.64	A0A836CU55	Cadherin domain-containing protein
EVEPSDTIENVKAK	L	I	14	3	0.9975	6	8112.01	P0C276	Ubiquitin-ribosomal protein eL40 fusion protein
EVLSKEVLLD	L	I	10	2	0.9646	1	12470.8	A0A835ZLB6	Steroid 17-alpha-hydroxylase/17,20 lyase
EVNPSLGKTPEEVTRT	M	V	16	3	0.9987	1	7641.78	A0A6P7EB10	Arginase
EVRDMGGQPF	M	G	10	2	0.9983	3	5867.13	A0A836CU55	Cadherin domain-containing protein
EVRDMGGQPFGLF	M	N	13	2	0.9858	2	4940.38	A0A836CU55	Cadherin domain-containing protein
EYDESGPSIVH	Q	R	11	2	0.993	2	3205.89	P60713	Actin, cytoplasmic 1
EYDQLARLQS	T	T	10	2	0.9626	2	5295.61	W5Q0G1	Uncharacterized protein
FDLSHGSAQ	H	V	9	2	0.9925	2	5064.9	P69905	Hemoglobin subunit alpha
FDPNTEENLT	F	Y	10	2	0.9503	1	4563.98	A0A836CSG7	SH3 domain-containing protein
FDPNTEENLTY	F	L	11	2	0.9944	1	5438.75	A0A836CSG7	SH3 domain-containing protein
FDPNTEENLTYL	F	Q	12	2	0.997	2	29164.9	A0A836CSG7	SH3 domain-containing protein
FDVDGLDPSFTPA	S	T	13	2	0.9858	3	6660.29	A0A6P7EB10	Arginase
FEMEQNLR	K	Q	8	2	0.9593	2	3725	P35527	Keratin, type I cytoskeletal 9
FEMEQNLRQ	K	G	9	2	0.9992	3	37552	P35527	Keratin, type I cytoskeletal 9
FEMEQNLRQG	K	V	10	2	0.9972	1	2713.62	P35527	Keratin, type I cytoskeletal 9
FEMEQNLRQGVDA	K	D	13	2	1	8	3519.16	P35527	Keratin, type I cytoskeletal 9
FEMEQNLRQGVDAD	K	I	14	2	1	3	7551.97	P35527	Keratin, type I cytoskeletal 9
FEMEQNLRQGVDADIN	K	G	16	2,3	1	45	752897	P35527	Keratin, type I cytoskeletal 9
FEMEQNLRQGVDADINGL	K	R	18	2	1	4	72023	P35527	Keratin, type I cytoskeletal 9
FFDAELSQM	M	Q	9	2	0.9551	1	3917.92	A0A6P7DXP2	Keratin, type II cytoskeletal 5
FIDKVRFLEQQ	S	N	11	2	0.9979	3	15710.2	P04264	Keratin, type II cytoskeletal 1
FIDKVRFLEQQNQVL	S	Q	15	3	0.9891	1	0	P04264	Keratin, type II cytoskeletal 1
FISGNEGNWFEIE	F	M	13	2	0.9865	2	8290.47	A0A836CQZ0	Cadherin domain-containing protein
FNEKSKEL	W	T	8	2	0.9515	1	68385.6	P13645	Keratin, type I cytoskeletal 10
FNEKSKELT	W	T	9	2	0.9706	1	3986.51	P13645	Keratin, type I cytoskeletal 10
FNEKSKELTT	W	E	10	2	0.9812	1	3874.56	P13645	Keratin, type I cytoskeletal 10
FNEKSKELTTE	W	I	11	2,3	0.9996	4	152542	P13645	Keratin, type I cytoskeletal 10
FNEKSKELTTEID	W	N	13	2,3	0.9994	5	61747.3	P13645	Keratin, type I cytoskeletal 10
FNEKSKELTTEIDNN	W	I	15	3	0.9995	2	12950.1	P13645	Keratin, type I cytoskeletal 10
FNEKSKELTTEIDNNIE	W	Q	17	2,3	1	16	918036	P13645	Keratin, type I cytoskeletal 10
FNEKSKELTTEIDNNIEQIS	W	S	20	2,3	0.9994	14	383028	P13645	Keratin, type I cytoskeletal 10
FNEKSKELTTEIDNNIEQISS	W	Y	21	3	0.9998	4	26742.5	P13645	Keratin, type I cytoskeletal 10
FNEKSKELTTEIDNNIEQISSY	W	K	22	3	1	12	71741.8	P13645	Keratin, type I cytoskeletal 10
FNSGKVDIV	A	T	9	2	0.9779	1	8059.44	W5QBT3	Glyceraldehyde-3-phosphate dehydrogenase
FSSCGGGGGSFGAGGGFGSR	R	S	20	2	1	3	2895.61	P04264	Keratin, type II cytoskeletal 1
GAGGGFGSR	F	S	9	2	0.9977	2	19647.3	P04264	Keratin, type II cytoskeletal 1
GAGGGFGSRSLVNL	F	G	14	2	0.9938	1	3963.08	P04264	Keratin, type II cytoskeletal 1
GDGGLLSGNEKVT	G	M	13	2	0.9995	2	10872.3	P13645	Keratin, type I cytoskeletal 10
GDGGLLSGNEKVTMQ	G	N	15	2	1	11	72446.3	P13645	Keratin, type I cytoskeletal 10
GDKLVVVDF	A	S	9	2	0.9969	3	38122.8	P10599	Thioredoxin
GDKLVVVDFS	A	A	10	2	0.9965	3	3907.21	P10599	Thioredoxin
GDLSTPDAVMGNPKVK	F	A	16	3	0.9993	2	2532.72	P68871	Hemoglobin subunit beta
GDLSTPDAVMGNPKVKAH	F	G	18	3	0.999	1	1760.43	P68871	Hemoglobin subunit beta
GDSLKEIKIE	H	I	10	2,3	0.9961	2	10960.1	P35908	Keratin, type II cytoskeletal 2 epidermal
GDSLKEIKIEIS	H	E	12	2	0.99	2	18152	P35908	Keratin, type II cytoskeletal 2 epidermal
GDVDVSLPKVE	K	G	11	2	0.9977	8	5879.49	A0A835ZU67	PDZ domain-containing protein
GDVDVSVPKIE	K	G	11	2	0.989	1	4222.98	A0A835ZU67	PDZ domain-containing protein
GFGGDGGLLSGNEKVTMQ	G	N	18	2	1	5	8722.3	P13645	Keratin, type I cytoskeletal 10
GFGGESGGSYGGGEEASGS	S	G	19	2	0.9955	1	6526.13	P35527	Keratin, type I cytoskeletal 9
GFGGGFGGDGGLLSGNEKVTMQ	G	N	22	2	0.9968	1	3670.89	P13645	Keratin, type I cytoskeletal 10
GFGGGGFGGGRFGGF	G	G	15	2	0.9683	1	1217.28	P35908	Keratin, type II cytoskeletal 2 epidermal
GFGGGSFRGSYGSS	G	S	14	2	0.9998	6	5612.16	P13645	Keratin, type I cytoskeletal 10
GFSGGSFSRG	G	S	10	2	0.9875	3	4184.91	P13645	Keratin, type I cytoskeletal 10
GFSGGSFSRGS	G	S	11	2	0.9931	2	5108.28	P13645	Keratin, type I cytoskeletal 10
GGDGGLLSGNEK	F	V	12	2	0.9962	6	5694.2	P13645	Keratin, type I cytoskeletal 10
GGDGGLLSGNEKV	F	T	13	2	0.9999	5	5277.58	P13645	Keratin, type I cytoskeletal 10
GGDGGLLSGNEKVT	F	M	14	2	1	7	55776.2	P13645	Keratin, type I cytoskeletal 10
GGDGGLLSGNEKVTM	F	Q	15	2	1	12	9921.16	P13645	Keratin, type I cytoskeletal 10
GGDGGLLSGNEKVTMQ	F	N	16	2	1	33	525462	P13645	Keratin, type I cytoskeletal 10
GGESGGSYGGGEEASGS	F	G	17	2	1	4	10082.5	P35527	Keratin, type I cytoskeletal 9
GGFGGDGGLLSGNEKVT	G	M	17	2	1	8	7857	P13645	Keratin, type I cytoskeletal 10
GGFGGDGGLLSGNEKVTMQ	G	N	19	2	1	8	58706.3	P13645	Keratin, type I cytoskeletal 10
GGFGGGAGGGDGGIL	F	T	15	2	1	6	81078.6	P35527	Keratin, type I cytoskeletal 9
GGFGGGAGGGDGGILT	F	A	16	2	0.9692	2	3470.21	P35527	Keratin, type I cytoskeletal 9
GGFGGGAGGGDGGILTA	F	N	17	2	0.9999	3	7311.04	P35527	Keratin, type I cytoskeletal 9
GGFGGGFGGDGGLLSGNEKVT	G	M	21	2	0.9991	1	3146.92	P13645	Keratin, type I cytoskeletal 10
GGFGGGFGGDGGLLSGNEKVTMQ	G	N	23	2,3	1	15	24406.5	P13645	Keratin, type I cytoskeletal 10
GGFGGGFGGGSGGGFGGGY	S	G	19	2	0.9993	5	3630.04	P35527	Keratin, type I cytoskeletal 9
GGFGGGFGGGSGGGFGGGYGSGF	S	G	23	2	1	4	3934.56	P35527	Keratin, type I cytoskeletal 9
GGFGGGSFRGS	L	Y	11	2	0.9799	1	35404.4	P13645	Keratin, type I cytoskeletal 10
GGFGGGSFRGSY	L	G	12	2	0.9997	2	33665.9	P13645	Keratin, type I cytoskeletal 10
GGFGGGSFRGSYG	L	S	13	2	0.9956	3	6157.06	P13645	Keratin, type I cytoskeletal 10
GGFGGGSFRGSYGSS	L	S	15	2	0.9999	12	235107	P13645	Keratin, type I cytoskeletal 10
GGFGGGSSFGGGSGFSGGGFGGGGF	G	G	25	2	0.9561	1	22857.5	P35908	Keratin, type II cytoskeletal 2 epidermal
GGFGGRGGGFGGGS	A	S	14	2	0.9983	1	13469.7	P35908	Keratin, type II cytoskeletal 2 epidermal
GGFGGRGGGFGGGSS	A	F	15	2	0.9994	3	14043.7	P35908	Keratin, type II cytoskeletal 2 epidermal
GGFGGRGGGFGGGSSF	A	G	16	2	0.9998	1	27202.5	P35908	Keratin, type II cytoskeletal 2 epidermal
GGFGGRGGGFGGGSSFGGGSGF	A	S	22	2	1	4	5947.33	P35908	Keratin, type II cytoskeletal 2 epidermal
GGFGSGGGGFGGGGF	F	G	15	2	0.9483	1	7034.41	P04264	Keratin, type II cytoskeletal 1
GGFSSGSAGIINY	G	Q	13	2	0.9878	2	5217.36	P04264	Keratin, type II cytoskeletal 1
GGGAGGGDGGIL	F	T	12	1	0.9992	3	9766.41	P35527	Keratin, type I cytoskeletal 9
GGGEEASGSGGGYGGGSGKS	Y	S	20	2	1	2	4274.14	P35527	Keratin, type I cytoskeletal 9
GGGEEASGSGGGYGGGSGKSS	Y	H	21	2	0.9996	3	3746.97	P35527	Keratin, type I cytoskeletal 9
GGGFGGDGGLL	F	S	11	1	0.9992	8	5431.51	P13645	Keratin, type I cytoskeletal 10
GGGFGGDGGLLSGNEK	F	V	16	2	0.9999	6	5839.09	P13645	Keratin, type I cytoskeletal 10
GGGFGGDGGLLSGNEKV	F	T	17	2	1	7	6369.41	P13645	Keratin, type I cytoskeletal 10
GGGFGGDGGLLSGNEKVT	F	M	18	2	1	8	54022.7	P13645	Keratin, type I cytoskeletal 10
GGGFGGDGGLLSGNEKVTM	F	Q	19	2	1	6	12570	P13645	Keratin, type I cytoskeletal 10
GGGFGGDGGLLSGNEKVTMQ	F	N	20	2	1	36	610137	P13645	Keratin, type I cytoskeletal 10
GGGFGGGDGLL	F	V	11	1	0.9556	1	3110.01	A0A836A6R1	Keratin, type I cytoskeletal 14
GGGFGGGFGGDGGLL	F	S	15	2	0.997	5	74120.3	P13645	Keratin, type I cytoskeletal 10
GGGFGGGFGGDGGLLS	F	G	16	2	0.9998	4	17583.5	P13645	Keratin, type I cytoskeletal 10
GGGFGGGFGGDGGLLSGN	F	E	18	2	1	6	22918.8	P13645	Keratin, type I cytoskeletal 10
GGGFGGGFGGDGGLLSGNEK	F	V	20	2	1	6	10733.5	P13645	Keratin, type I cytoskeletal 10
GGGFGGGFGGDGGLLSGNEKV	F	T	21	2	1	5	9882.1	P13645	Keratin, type I cytoskeletal 10
GGGFGGGFGGDGGLLSGNEKVT	F	M	22	2	1	15	59916.5	P13645	Keratin, type I cytoskeletal 10
GGGFGGGFGGDGGLLSGNEKVTM	F	Q	23	2	1	8	12303.2	P13645	Keratin, type I cytoskeletal 10
GGGFGGGFGGDGGLLSGNEKVTMQ	F	N	24	2,3	1	64	504059	P13645	Keratin, type I cytoskeletal 10
GGGFGGGGIGGGGF	G	G	14	2	0.9749	1	2429.76	P04264	Keratin, type II cytoskeletal 1
GGGFSSGSAGIINY	S	Q	14	2	0.9985	1	11070.5	P04264	Keratin, type II cytoskeletal 1
GGGFSSGSAGIINYQ	S	R	15	2	0.9996	2	5760.22	P04264	Keratin, type II cytoskeletal 1
GGGGFGGGFGGGFGGDGGLLSGNEKVTMQ	F	N	29	3	0.9991	3	5682.34	P13645	Keratin, type I cytoskeletal 10
GGGGFGGGGFGGGFGGGF	F	G	18	2	1	1	7266.62	P13645	Keratin, type I cytoskeletal 10
GGGGFGGGGFGGGGF	Y	G	15	2	0.9997	1	2840.45	P04264	Keratin, type II cytoskeletal 1
GGGGFGGGGFGGGGFGGGGIGGGGF	Y	G	25	2	0.9981	2	6991.21	P04264	Keratin, type II cytoskeletal 1
GGGGFGGGGFGGGGFGGGGIGGGGFGGF	Y	G	28	2	0.9982	1	9986.8	P04264	Keratin, type II cytoskeletal 1
GGGGFGGGGFGGGGIGGGGF	F	G	20	2	0.9992	2	8506.08	P04264	Keratin, type II cytoskeletal 1
GGGGFGGGGFGGGGIGGGGFGG	F	F	22	2	0.9705	1	5718.06	P04264	Keratin, type II cytoskeletal 1
GGGGFGGGGFGGGGIGGGGFGGF	F	G	23	2	0.984	3	8225.99	P04264	Keratin, type II cytoskeletal 1
GGGGFGGGGFGGGGY	S	G	15	2	0.9636	1	3835.88	P04264	Keratin, type II cytoskeletal 1
GGGGFGGGGIGGGGF	F	G	15	2	0.9979	2	15595.3	P04264	Keratin, type II cytoskeletal 1
GGGGFGGGGIGGGGFGG	F	F	17	2	0.9598	1	15070.5	P04264	Keratin, type II cytoskeletal 1
GGGGFGGGGIGGGGFGGF	F	G	18	2	0.9974	2	29242.4	P04264	Keratin, type II cytoskeletal 1
GGGGFGGGRFGGF	F	G	13	2	0.9956	3	2773.96	P35908	Keratin, type II cytoskeletal 2 epidermal
GGGGGGFGGGGF	H	G	12	1	0.9991	6	14763.2	P35908	Keratin, type II cytoskeletal 2 epidermal
GGGGGGFGGGGFGSR	H	S	15	2	0.9961	2	26160.3	P35908	Keratin, type II cytoskeletal 2 epidermal
GGGGGGGFGRVS	S	L	12	2	0.9926	5	4693.46	A0A6P7DXP2	Keratin, type II cytoskeletal 5
GGGGGGGFNFG	G	G	11	1	0.9745	1	13813.9	A0A6P7EP59	Uncharacterized protein
GGGGGGGLGSGGSIR	S	S	15	2	1	1	11405.8	P35527	Keratin, type I cytoskeletal 9
GGGGGGGLGSGGSIRSS	S	Y	17	2	0.9999	3	5992.8	P35527	Keratin, type I cytoskeletal 9
GGGGGGGLGSGGSIRSSY	S	S	18	2	1	3	6794.26	P35527	Keratin, type I cytoskeletal 9
GGGGGGLGSGGSIR	G	S	14	2	0.9978	1	1679.21	P35527	Keratin, type I cytoskeletal 9
GGGGGSFGAGGGFGS	C	R	15	2	0.9989	4	30501.7	P04264	Keratin, type II cytoskeletal 1
GGGGGSFGAGGGFGSR	C	S	16	2	1	3	36269.1	P04264	Keratin, type II cytoskeletal 1
GGGGGSFGAGGGFGSRS	C	L	17	2	0.9975	1	3974.99	P04264	Keratin, type II cytoskeletal 1
GGGGIGGGGFGGF	F	G	13	2	0.9799	3	20467.8	P04264	Keratin, type II cytoskeletal 1
GGGGYSSGGGGGGGYGSGGGGGYGSG	S	G	26	2	0.9631	1	0	W5Q611	Keratin, type II cytoskeletal 1
GGGSFGGGGFGGGGF	F	G	15	2	0.9739	1	5314.02	P13645	Keratin, type I cytoskeletal 10
GGGSFGGGGFGGGGFGGGF	F	G	19	2	0.9989	1	12757.8	P13645	Keratin, type I cytoskeletal 10
GGGSFGGGSFGGGGFGGGGF	F	G	20	2	0.9984	3	4007.71	P13645	Keratin, type I cytoskeletal 10
GGGSFGGGSFGGGSF	F	G	15	2	0.9855	2	65736	P13645	Keratin, type I cytoskeletal 10
GGGSFGGGSFGGGSFG	F	G	16	2	0.979	2	3067.12	P13645	Keratin, type I cytoskeletal 10
GGGSFGGGSFGGGSFGGG	F	G	18	2	0.988	1	2051.34	P13645	Keratin, type I cytoskeletal 10
GGGSFGGGSFGGGSFGGGGF	F	G	20	2	0.9881	2	19564.2	P13645	Keratin, type I cytoskeletal 10
GGGSFGGGSFGGGSFGGGGFGGGGFGGGF	F	G	29	2	0.9997	3	4393.92	P13645	Keratin, type I cytoskeletal 10
GGGSFRGSY	F	G	9	2	0.997	1	4419.2	P13645	Keratin, type I cytoskeletal 10
GGGSGFSGGGFGGGGF	F	G	16	2	0.9938	2	3319.2	P35908	Keratin, type II cytoskeletal 2 epidermal
GGGSGFSGGGFGGGGFGGGR	F	F	20	2	0.9996	1	1958.21	P35908	Keratin, type II cytoskeletal 2 epidermal
GGGSGFSGGGFGGGGFGGGRF	F	G	21	2	0.9748	1	3120.53	P35908	Keratin, type II cytoskeletal 2 epidermal
GGGSGFSGGGFGGGGFGGGRFGG	F	F	23	2	0.9995	4	8294.48	P35908	Keratin, type II cytoskeletal 2 epidermal
GGGSGFSGGGFGGGGFGGGRFGGF	F	G	24	2	1	3	22186.2	P35908	Keratin, type II cytoskeletal 2 epidermal
GGGSRGGGGGGYGSGGSSY	S	G	19	2	1	3	25108.2	P04264	Keratin, type II cytoskeletal 1
GGGSRGGGGGGYGSGGSSYGSGGGSY	S	G	26	2	1	3	0	P04264	Keratin, type II cytoskeletal 1
GGGSSGGGGGGYGGGSSGGGSSS	Y	G	23	2	0.9824	1	4133.75	P13645	Keratin, type I cytoskeletal 10
GGGSSGGGGGGYGGGSSGGGSSSGGGY	Y	G	27	2	1	4	5256.49	P13645	Keratin, type I cytoskeletal 10
GGGSYGSGGGGGGHGSY	S	G	17	2	1	4	7546.33	P04264	Keratin, type II cytoskeletal 1
GGGYGGGGFGGGGFGGGGFGGGGIGGGGF	F	G	29	2	0.9908	1	5126.28	P04264	Keratin, type II cytoskeletal 1
GGGYGGGSSGGGSSGGGY	S	G	18	2	0.9957	1	13598.6	P13645	Keratin, type I cytoskeletal 10
GGGYGGGSSGGGSSGGGYGGGS	S	S	22	2	0.9956	2	4023.93	P13645	Keratin, type I cytoskeletal 10
GGGYGGGSSGGGSSGGGYGGGSSS	S	G	24	2	1	1	2036.95	P13645	Keratin, type I cytoskeletal 10
GGGYGSGGGSGGRYGSGGGSKGGSIS	S	G	26	3	0.9852	2	6870.54	P35908	Keratin, type II cytoskeletal 2 epidermal
GGHGGSSSGGYGGGSSGGGGGGY	S	G	23	2	0.9997	4	5524.09	P13645	Keratin, type I cytoskeletal 10
GGLGGFGGGSFRGSYGSS	Y	S	18	2	0.9998	6	6277.16	P13645	Keratin, type I cytoskeletal 10
GGLLSGNEKVTMQ	D	N	13	2	0.9988	1	30554.8	P13645	Keratin, type I cytoskeletal 10
GGPGGFGPGGYPGGIH	L	E	16	2	1	6	265961	P35908	Keratin, type II cytoskeletal 2 epidermal
GGPGGFGPGGYPGGIHE	L	V	17	2	1	10	97190.7	P35908	Keratin, type II cytoskeletal 2 epidermal
GGPGGFGPGGYPGGIHEV	L	S	18	2	1	15	527770	P35908	Keratin, type II cytoskeletal 2 epidermal
GGPGGFGPGGYPGGIHEVS	L	V	19	2	1	38	1.87503e+06	P35908	Keratin, type II cytoskeletal 2 epidermal
GGPGGFGPGGYPGGIHEVSVN	L	Q	21	2	0.9999	7	119219	P35908	Keratin, type II cytoskeletal 2 epidermal
GGPGGFGPGGYPGGIHEVSVNQ	L	S	22	2	0.9998	3	5560.87	P35908	Keratin, type II cytoskeletal 2 epidermal
GGPGGVGGLGGPGGF	F	G	15	2	0.999	4	5722.27	P35908	Keratin, type II cytoskeletal 2 epidermal
GGPGGVGGLGGPGGFGPG	F	G	18	2	1	9	6529.62	P35908	Keratin, type II cytoskeletal 2 epidermal
GGPGGVGGLGGPGGFGPGGYPGGIH	F	E	25	2,3	1	13	62346.7	P35908	Keratin, type II cytoskeletal 2 epidermal
GGPGGVGGLGGPGGFGPGGYPGGIHE	F	V	26	2	1	5	9524.58	P35908	Keratin, type II cytoskeletal 2 epidermal
GGPGGVGGLGGPGGFGPGGYPGGIHEV	F	S	27	2,3	1	17	104391	P35908	Keratin, type II cytoskeletal 2 epidermal
GGPGGVGGLGGPGGFGPGGYPGGIHEVS	F	V	28	2,3	1	25	358477	P35908	Keratin, type II cytoskeletal 2 epidermal
GGPGGVGGLGGPGGFGPGGYPGGIHEVSVN	F	Q	30	3	1	5	17829.3	P35908	Keratin, type II cytoskeletal 2 epidermal
GGSFGGGSFGGGSF	G	G	14	2	0.95	1	18538.8	P13645	Keratin, type I cytoskeletal 10
GGSFRGSYGSS	G	S	11	2	0.9987	3	9905.61	P13645	Keratin, type I cytoskeletal 10
GGSGGSHGGGSGFGGESGGSY	R	G	21	2	0.9876	1	3368.45	P35527	Keratin, type I cytoskeletal 9
GGTKSISIS	L	V	9	2	0.9877	2	179468	P35908	Keratin, type II cytoskeletal 2 epidermal
GGYGGGSSGGGGGGYGGGS	S	S	19	2	0.9965	2	3987.65	P13645	Keratin, type I cytoskeletal 10
GGYGGGSSGGGGGGYGGGSSGGGS	S	S	24	2	0.9998	2	2616.35	P13645	Keratin, type I cytoskeletal 10
GGYGGGSSGGGGGGYGGGSSGGGSS	S	S	25	2	0.9994	2	4767.41	P13645	Keratin, type I cytoskeletal 10
GGYGGGSSGGGGGGYGGGSSGGGSSS	S	G	26	2	1	7	12927.1	P13645	Keratin, type I cytoskeletal 10
GGYGSGGGSGGRYGSGGGSKGGSISG	G	G	26	3	0.9942	1	6927.48	P35908	Keratin, type II cytoskeletal 2 epidermal
GLGGPGGFGPGGYPGGIHEV	G	S	20	2	0.9999	6	3792.72	P35908	Keratin, type II cytoskeletal 2 epidermal
GLGGPGGFGPGGYPGGIHEVS	G	V	21	2	0.9995	5	18616.8	P35908	Keratin, type II cytoskeletal 2 epidermal
GLPQEVLNENLLR	Q	F	13	2	0.9993	6	7147.74	P02662	Alpha-S1-casein
GLPQEVLNENLLRFF	Q	V	15	2	0.9981	1	3888.74	P02662	Alpha-S1-casein
GLRQVLDNL	N	T	9	2	0.9724	3	8422.86	P35527	Keratin, type I cytoskeletal 9
GNSHQGEPRDY	H	S	11	3	0.9963	2	1480.87	P13645	Keratin, type I cytoskeletal 10
GPGGFGPGGYPGGIH	G	E	15	2	0.9982	2	2154.15	P35908	Keratin, type II cytoskeletal 2 epidermal
GPGGFGPGGYPGGIHEV	G	S	17	2	0.9989	2	3324.58	P35908	Keratin, type II cytoskeletal 2 epidermal
GPGGFGPGGYPGGIHEVS	G	V	18	2	0.9996	8	14602.6	P35908	Keratin, type II cytoskeletal 2 epidermal
GPGGVDMLVPSV	T	G	12	2	0.9777	3	11472.4	A0A836CSG7	SH3 domain-containing protein
GPGGYPGGIHEVS	F	V	13	2	0.9992	2	34247.2	P35908	Keratin, type II cytoskeletal 2 epidermal
GPGVDKEPFNL	S	F	11	2	0.9963	4	9540.31	A0A836CU55	Cadherin domain-containing protein
GPGVDKEPFNLF	S	F	12	2	0.9987	4	7719.14	A0A836CU55	Cadherin domain-containing protein
GPKVDINAPDVEVQ	T	G	14	2	0.9689	3	5638.47	A0A835ZU67	PDZ domain-containing protein
GPKVDVDIPDVDVQ	K	G	14	2	0.9944	1	2397.66	A0A835ZU67	PDZ domain-containing protein
GQHGSGSGQSSGF	C	G	13	2	0.9887	3	2909.16	W5QIW7	EF-hand domain-containing protein
GSGGGGFGGGGF	F	G	12	1,2	0.9951	8	31024.2	P04264	Keratin, type II cytoskeletal 1
GSGGGGFGGGGFGGG	F	G	15	2	0.9983	1	5793.79	P04264	Keratin, type II cytoskeletal 1
GSGGGGFGGGGFGGGGY	F	G	17	2	1	7	125461	P04264	Keratin, type II cytoskeletal 1
GSGGGGFGGGGFGGGGYGGGY	F	G	21	2	1	5	44535.9	P04264	Keratin, type II cytoskeletal 1
GSGGGGGGGRGSYGSGGSSY	Y	G	20	2	0.9558	1	5403.7	P04264	Keratin, type II cytoskeletal 1
GSGGGGGGGRGSYGSGGSSYGSGGGSY	Y	G	27	2	0.968	1	0	P04264	Keratin, type II cytoskeletal 1
GSGGGGGGHGSY	Y	G	12	2	0.9935	1	2350.52	P04264	Keratin, type II cytoskeletal 1
GSGGGSYGSGGGGGGGRGSY	Y	G	20	2	0.9908	3	3237.76	P04264	Keratin, type II cytoskeletal 1
GSGGGSYGSGGGGGGGRGSYGSGGS	Y	S	25	2	0.9836	1	0	P04264	Keratin, type II cytoskeletal 1
GSGGGSYGSGGGGGGGRGSYGSGGSS	Y	Y	26	2	0.9963	3	0	P04264	Keratin, type II cytoskeletal 1
GSGGGSYGSGGGGGGGRGSYGSGGSSY	Y	G	27	2	0.9999	11	0	P04264	Keratin, type II cytoskeletal 1
GSGGGSYGSGGGGGGHGSY	Y	G	19	2	1	5	131031	P04264	Keratin, type II cytoskeletal 1
GSGGGSYGSGGGGGGHGSYGSG	Y	S	22	2	0.9976	1	2166.6	P04264	Keratin, type II cytoskeletal 1
GSGGGSYGSGGGGGGHGSYGSGS	Y	S	23	2	1	3	27607.8	P04264	Keratin, type II cytoskeletal 1
GSGGSSYGSGGGSY	Y	G	14	2	0.9968	2	4382.34	P04264	Keratin, type II cytoskeletal 1
GSGGSSYGSGGGSYGSGGGGGGHGSY	Y	G	26	2	0.9908	1	11784	P04264	Keratin, type II cytoskeletal 1
GSLGGGFSSGGFSGGS	K	F	16	2	0.9528	1	2795.76	P13645	Keratin, type I cytoskeletal 10
GSLGGGFSSGGFSGGSF	K	S	17	2	0.9982	2	20067.8	P13645	Keratin, type I cytoskeletal 10
GSVGESSSKGP	S	R	11	2	0.996	5	5327.01	P13645	Keratin, type I cytoskeletal 10
GTGDTIVIL	L	G	9	1	0.9521	1	41033.6	A0A836D6E7	ZP domain-containing protein
GTQYTDAPSFSDIPNPIGSE	L	N	20	2	0.9666	1	1565.3	P02662	Alpha-S1-casein
GVGIDQPPYGIF	S	V	12	2	0.9807	8	11888.4	A0A836CQZ0	Cadherin domain-containing protein
GYPGGIHEVS	G	V	10	2	0.9728	1	18512.1	P35908	Keratin, type II cytoskeletal 2 epidermal
HEEEMKDL	N	R	8	2	0.9577	2	27793.3	P13645	Keratin, type I cytoskeletal 10
HEEEMKDLRNV	N	S	11	3	1	2	30638.5	P13645	Keratin, type I cytoskeletal 10
HLEVDPEIQ	L	R	9	2	0.9964	10	161841	A0A836D501	IF rod domain-containing protein
HLPLPLLQ	L	S	8	2	0.9841	2	5072.53	P02666	Beta-casein
HNLLEGGQEDF	Y	E	11	2	1	2	14049.9	P35527	Keratin, type I cytoskeletal 9
HNLLEGGQEDFESS	Y	G	14	2	1	6	210252	P35527	Keratin, type I cytoskeletal 9
HTTISGGGSRGGGGGGYGSGGSSY	S	G	24	2,3	1	9	10925.3	P04264	Keratin, type II cytoskeletal 1
HVEIDPEIQ	L	R	9	2	0.9946	3	34624.1	A0A836D501	IF rod domain-containing protein
IADAEQRGEHA	A	L	11	2	0.9991	3	3991.67	P35908	Keratin, type II cytoskeletal 2 epidermal
IADAEQRGEHAL	A	K	12	2,3	0.9995	6	12688.2	P35908	Keratin, type II cytoskeletal 2 epidermal
IADAEQRGEHALK	A	D	13	3	0.9849	1	1242.05	P35908	Keratin, type II cytoskeletal 2 epidermal
IADAEQRGEHALKDA	A	R	15	3	0.9919	4	5181.78	P35908	Keratin, type II cytoskeletal 2 epidermal
IADAEQRGELA	A	L	11	2	0.9892	2	8760.4	A0A6P7DXP2	Keratin, type II cytoskeletal 5
IAKNRKDIENQYETQ	L	I	15	3	0.9858	1	29934.1	P35527	Keratin, type I cytoskeletal 9
IATGGIIDPKESHRLPVDIA	Q	Y	20	3	0.9998	2	11476.9	A0A836CSG7	SH3 domain-containing protein
IDDLKDQIVDL	T	T	11	2	0.9979	1	19431.4	P35527	Keratin, type I cytoskeletal 9
IDDLKNQIL	T	N	9	2	0.9848	3	214422	P13645	Keratin, type I cytoskeletal 10
IDDLKNQILN	T	L	10	2	0.9583	1	3645.27	P13645	Keratin, type I cytoskeletal 10
IDKVRFL	F	E	7	2	0.9538	1	48278.6	P04264	Keratin, type II cytoskeletal 1
IDKVRFLEQ	F	Q	9	2	0.9947	4	12514	P04264	Keratin, type II cytoskeletal 1
IDKVRFLEQQ	F	N	10	2	0.9981	5	85165.2	P04264	Keratin, type II cytoskeletal 1
IDKVRFLEQQNQV	F	L	13	3	0.9977	1	5046.3	P04264	Keratin, type II cytoskeletal 1
IDKVRFLEQQNQVL	F	Q	14	3	0.9678	1	0	P04264	Keratin, type II cytoskeletal 1
IDNARLAAD	Q	D	9	2	0.996	3	3980.78	P13645	Keratin, type I cytoskeletal 10
IDNNIEQISSY	E	K	11	2	0.9973	4	115015	P13645	Keratin, type I cytoskeletal 10
IESLTEELAYL	Q	K	11	2	0.9548	1	7871.55	P13645	Keratin, type I cytoskeletal 10
IESLTEELAYLK	Q	K	12	2	0.9969	1	5198.14	P13645	Keratin, type I cytoskeletal 10
ILNLTTDNANIL	Q	L	12	2	0.9506	1	15753.5	P13645	Keratin, type I cytoskeletal 10
IRDPILFPS	F	F	9	2	0.9964	1	4333.28	P04040	Catalase
IRLENEIQ	K	T	8	2	0.9627	1	1.1007e+06	P13645	Keratin, type I cytoskeletal 10
IRLENEIQT	K	Y	9	2	0.9885	2	479161	P13645	Keratin, type I cytoskeletal 10
IRLENEIQTY	K	R	10	2	0.9901	3	140122	P13645	Keratin, type I cytoskeletal 10
ISALEEQLQQIR	Q	A	12	2,3	0.9979	10	107714	P13645	Keratin, type I cytoskeletal 10
ISALEEQLQQIRAE	Q	T	14	2,3	0.9995	11	397083	P13645	Keratin, type I cytoskeletal 10
ISALEEQLQQIRAETE	Q	C	16	2	0.9975	2	46709.6	P13645	Keratin, type I cytoskeletal 10
ISDAEQRGENA	S	L	11	2	0.9845	2	3043.6	P04264	Keratin, type II cytoskeletal 1
ISDAEQRGENAL	S	K	12	2	0.9986	5	7449.44	P04264	Keratin, type II cytoskeletal 1
ISDAEQRGENALKDA	S	K	15	3	0.9915	2	5953.44	P04264	Keratin, type II cytoskeletal 1
ISELNRVIQ	E	R	9	2	0.9905	3	11182.2	P04264	Keratin, type II cytoskeletal 1
ISGGGSRGGGGGGYGSGGSSY	T	G	21	2	0.986	1	0	P04264	Keratin, type II cytoskeletal 1
ISSSKGSLGGGF	R	S	12	2	0.999	3	13757.4	P13645	Keratin, type I cytoskeletal 10
ISSSKGSLGGGFSS	R	G	14	2	0.9993	1	7332.85	P13645	Keratin, type I cytoskeletal 10
ISSSKGSLGGGFSSG	R	G	15	2	0.9962	1	16542.1	P13645	Keratin, type I cytoskeletal 10
ISSSKGSLGGGFSSGGF	R	S	17	2	1	1	4564.88	P13645	Keratin, type I cytoskeletal 10
ISSSKGSLGGGFSSGGFSGGSF	R	S	22	2	1	3	12023.7	P13645	Keratin, type I cytoskeletal 10
ISWYDNEFGYSNRVVDL	L	M	17	2	0.9853	1	3186.04	Q28554	Glyceraldehyde-3-phosphate dehydrogenase (Fragment)
ITDVRQEIE	Q	C	9	2	0.9975	3	70452	P35527	Keratin, type I cytoskeletal 9
ITQIEHEVS	Q	S	9	2	0.9974	4	323865	P35527	Keratin, type I cytoskeletal 9
ITQIEHEVSSS	Q	G	11	2	0.9997	2	102524	P35527	Keratin, type I cytoskeletal 9
KADLEMQIE	T	S	9	2	0.9781	1	67062.8	P13645	Keratin, type I cytoskeletal 10
KADLEMQIESL	T	T	11	2	0.9967	5	516235	P13645	Keratin, type I cytoskeletal 10
KAEAESLYQS	S	K	10	2	0.9902	2	46202.9	P04264	Keratin, type II cytoskeletal 1
KDVDGAYM	K	T	8	2	0.986	5	5662.17	P04264	Keratin, type II cytoskeletal 1
KDVDGAYMT	K	K	9	2	0.9904	2	244690	P04264	Keratin, type II cytoskeletal 1
KDVDGAYMTK	K	V	10	2,3	0.9994	6	182596	P04264	Keratin, type II cytoskeletal 1
KDVDGAYMTKVDLQ	K	A	14	2,3	1	4	30857.2	P04264	Keratin, type II cytoskeletal 1
KDVDNAYMIK	K	V	10	2	0.9997	1	15683.9	P35908	Keratin, type II cytoskeletal 2 epidermal
KELTTEIDNNIE	S	Q	12	2	0.9943	1	18909.4	P13645	Keratin, type I cytoskeletal 10
KELTTEIDNNIEQIS	S	S	15	2	0.9996	4	27619.6	P13645	Keratin, type I cytoskeletal 10
KELTTEIDNNIEQISSY	S	K	17	2	0.999	2	3427.14	P13645	Keratin, type I cytoskeletal 10
KGSLGGGF	S	S	8	2	0.9592	1	3984.83	P13645	Keratin, type I cytoskeletal 10
KGSLGGGFSSG	S	G	11	2	0.9759	2	9942.48	P13645	Keratin, type I cytoskeletal 10
KGSLGGGFSSGGF	S	S	13	2	0.9821	1	3343.21	P13645	Keratin, type I cytoskeletal 10
KGSLGGGFSSGGFSGG	S	S	16	2	0.98	1	3184.45	P13645	Keratin, type I cytoskeletal 10
KGSLGGGFSSGGFSGGSF	S	S	18	2	1	4	8381.16	P13645	Keratin, type I cytoskeletal 10
KIEIDPQFQVV	P	R	11	2	0.9849	2	5973.26	A0A836A9Y1	IF rod domain-containing protein
KKDVDNAYMIK	L	V	11	2,3	0.9999	6	102762	P35908	Keratin, type II cytoskeletal 2 epidermal
KLALDLEIA	T	T	9	2	0.9893	3	11314	P04264	Keratin, type II cytoskeletal 1
KLALDVEIA	V	T	9	2	0.9928	2	15944.4	P35908	Keratin, type II cytoskeletal 2 epidermal
KLDNLQQEIDF	A	L	11	2	0.9957	3	3096.2	P04264	Keratin, type II cytoskeletal 1
KLDNLQQEIDFL	A	T	12	2	0.9984	2	16797.1	P04264	Keratin, type II cytoskeletal 1
KLDNLQQEIDFLTA	A	L	14	2	0.9543	1	0	P04264	Keratin, type II cytoskeletal 1
KNHEEEMKDL	K	R	10	3	0.9921	2	7093.68	P13645	Keratin, type I cytoskeletal 10
KNHEEEMKDLRNV	K	S	13	3,4	0.9851	2	10295.3	P13645	Keratin, type I cytoskeletal 10
KNMQDMVEDY	L	R	10	2	0.9959	4	4634.91	P04264	Keratin, type II cytoskeletal 1
KSDQSRLDSE	L	L	10	2	0.9843	4	4246.04	P04264	Keratin, type II cytoskeletal 1
KSDQSRLDSELK	L	N	12	3	0.9993	2	31669.8	P04264	Keratin, type II cytoskeletal 1
KSDQSRLDSELKNM	L	Q	14	3	0.9998	4	136620	P04264	Keratin, type II cytoskeletal 1
KSEITELR	Y	R	8	2	0.9562	1	36191	P13645	Keratin, type I cytoskeletal 10
KSEITELRR	Y	N	9	3	0.9779	1	3751.57	P13645	Keratin, type I cytoskeletal 10
KSEITELRRNVQAL	Y	E	14	3	0.9981	2	194211	P13645	Keratin, type I cytoskeletal 10
KSKELTTEIDNNIE	E	Q	14	3	0.9976	1	6806.82	P13645	Keratin, type I cytoskeletal 10
KSKELTTEIDNNIEQIS	E	S	17	3	0.9787	1	9052.89	P13645	Keratin, type I cytoskeletal 10
KTDLEMQIESL	T	T	11	2	0.9827	2	4555.05	W5Q160	Keratin, type I cytoskeletal 10
KTEELNKEVASN	S	T	12	3	0.9776	1	2374.11	O77727	Keratin, type I cytoskeletal 15
KTIDDLKNQ	Y	I	9	2,3	0.9975	4	58126.3	P13645	Keratin, type I cytoskeletal 10
KTIDDLKNQI	Y	L	10	2,3	0.9886	3	39150.6	P13645	Keratin, type I cytoskeletal 10
KTIDDLKNQIL	Y	N	11	2,3	0.9999	3	114440	P13645	Keratin, type I cytoskeletal 10
KTLLDIDNTRMTLDDF	N	R	16	3	0.9966	3	4035.86	P35527	Keratin, type I cytoskeletal 9
KYEDEINKRTNAENEFVTIK	N	K	20	4	0.9998	2	5029.8	P04264	Keratin, type II cytoskeletal 1
KYEELQI	S	T	7	2	0.9742	1	8072.78	P04264	Keratin, type II cytoskeletal 1
KYEELQITA	S	G	9	2	0.9788	1	18301.2	P04264	Keratin, type II cytoskeletal 1
KYEELQQTA	T	G	9	2	0.9761	1	15062.5	A0A6P7DXP2	Keratin, type II cytoskeletal 5
KYEELQVTVG	S	R	10	2	0.9729	1	30687.9	P35908	Keratin, type II cytoskeletal 2 epidermal
KYENEVAL	L	R	8	2	0.9567	1	10792.7	P13645	Keratin, type I cytoskeletal 10
KYENEVALR	L	Q	9	2	0.9992	5	7277.15	P13645	Keratin, type I cytoskeletal 10
KYENEVALRQ	L	S	10	2,3	0.999	3	12925.6	P13645	Keratin, type I cytoskeletal 10
LAADDFRIK	R	Y	9	2,3	0.9937	5	9030.94	P13645	Keratin, type I cytoskeletal 10
LAETEGR	S	Y	7	2	0.9898	5	5408.59	P13645	Keratin, type I cytoskeletal 10
LAETEGRY	S	C	8	2	0.9583	2	235094	P13645	Keratin, type I cytoskeletal 10
LALKQSLEAS	Q	L	10	2	0.9951	3	179871	P13645	Keratin, type I cytoskeletal 10
LDERIFL	N	G	7	2	0.9667	1	7224.89	A0A6P3TTX6	Uncharacterized protein
LDGLTAERT	Y	S	9	2	0.9874	1	7690.33	P35908	Keratin, type II cytoskeletal 2 epidermal
LDIDNTRMT	L	L	9	2	0.982	2	2521.97	P35527	Keratin, type I cytoskeletal 9
LDIDNTRMTL	L	D	10	2	0.9992	4	11708.6	P35527	Keratin, type I cytoskeletal 9
LDIDNTRMTLD	L	D	11	2	0.9565	1	1078.53	P35527	Keratin, type I cytoskeletal 9
LDIDNTRMTLDD	L	F	12	2	0.9568	1	1678.61	P35527	Keratin, type I cytoskeletal 9
LDIDNTRMTLDDF	L	R	13	2	1	8	97706.7	P35527	Keratin, type I cytoskeletal 9
LDIDNTRMTLDDFRIK	L	F	16	3	1	11	7224.57	P35527	Keratin, type I cytoskeletal 9
LDIKIRLE	L	N	8	2	0.95	1	59785.2	P13645	Keratin, type I cytoskeletal 10
LDIKIRLENEIQ	L	T	12	2	0.9957	12	12190.5	P13645	Keratin, type I cytoskeletal 10
LDLDSIIAEVK	S	A	11	2	0.9948	3	8103.25	P04264	Keratin, type II cytoskeletal 1
LDNLQQEIDF	K	L	10	2	0.999	2	15418.7	P04264	Keratin, type II cytoskeletal 1
LDNLQQEIDFL	K	T	11	2	0.9987	4	136605	P04264	Keratin, type II cytoskeletal 1
LDNLQQEIDFLT	K	A	12	2	0.9997	5	52416.8	P04264	Keratin, type II cytoskeletal 1
LDNLQQEIDFLTA	K	L	13	2	0.9999	5	9647.8	P04264	Keratin, type II cytoskeletal 1
LDSELKNMQDMVEDY	R	R	15	2	0.9832	3	4367	P04264	Keratin, type II cytoskeletal 1
LDVKTRLEQEIA	L	T	12	2	0.9967	4	26512.9	A0A836A6R1	Keratin, type I cytoskeletal 14
LDVKTRLEQEIAT	L	Y	13	2,3	0.9972	2	51353.9	A0A836A6R1	Keratin, type I cytoskeletal 14
LDVKTRLEQEIATY	L	R	14	2,3	0.9986	3	23888.7	A0A836A6R1	Keratin, type I cytoskeletal 14
LEAESLQLQ	H	E	9	2	0.9649	1	5825.01	A0A836A9J8	Kinesin-like protein
LEASLAETEGRY	S	C	12	2	0.9981	4	3866.74	P13645	Keratin, type I cytoskeletal 10
LEEQLQQIRAE	A	T	11	2	0.9942	4	20235.9	P13645	Keratin, type I cytoskeletal 10
LEGEDAHLS	L	S	9	2	0.9972	2	30899.7	A0A836A6R1	Keratin, type I cytoskeletal 14
LEGEDAHLT	L	Q	9	2	0.9804	3	3445.38	A0A835ZYS9	Keratin, type I cytoskeletal 17
LEGEESRM	L	S	8	2	0.964	1	8446.61	P04264	Keratin, type II cytoskeletal 1
LEGEESRMS	L	G	9	2	0.9955	10	652138	P04264	Keratin, type II cytoskeletal 1
LEGEESRMSGE	L	C	11	2	0.9968	6	52436.8	P04264	Keratin, type II cytoskeletal 1
LEGEESRMSGELQ	L	S	13	2	0.9994	2	13618.3	A0A836D501	IF rod domain-containing protein
LEGEGSSGGGGRGGGS	L	F	16	2	0.9995	3	9128.87	P13645	Keratin, type I cytoskeletal 10
LEGEGSSGGGGRGGGSF	L	G	17	2	1	21	603797	P13645	Keratin, type I cytoskeletal 10
LEGEGSSGGGGRGGGSFGGGY	L	G	21	2	1	8	100690	P13645	Keratin, type I cytoskeletal 10
LEGEGSSGGGGRGGGSFGGGYGGG	L	S	24	2	0.9978	5	0	P13645	Keratin, type I cytoskeletal 10
LEGEGSSGGGGRGGGSFGGGYGGGS	L	S	25	2	0.9991	7	0	P13645	Keratin, type I cytoskeletal 10
LEGEGSSGGGGRGGGSFGGGYGGGSS	L	G	26	2	0.9989	7	0	P13645	Keratin, type I cytoskeletal 10
LEGEGSSGGGSYGGGR	L	S	16	2	0.9925	2	19364.5	A0A836A6U3	Keratin, type I cytoskeletal 10
LEGGQEDF	L	E	8	1	0.9922	8	7984.9	P35527	Keratin, type I cytoskeletal 9
LEIDNARLA	I	A	9	2	0.9953	2	22376.5	O77727	Keratin, type I cytoskeletal 15
LEQQNQVL	F	Q	8	2	0.9634	1	9162.36	P04264	Keratin, type II cytoskeletal 1
LGGSKSISIS	N	V	10	2	0.9879	2	2902.28	P04264	Keratin, type II cytoskeletal 1
LGSLLDPQFAG	A	P	11	2	0.9819	1	21055	A0A6P3YQK9	Uncharacterized protein
LIDQDARDLY	E	D	10	2	0.9857	2	3832.55	A2SW69	Annexin A2
LKNMQDMVEDY	E	R	11	2	1	3	89236.6	P04264	Keratin, type II cytoskeletal 1
LLDIDNTRM	T	T	9	2	0.9931	4	7115.23	P35527	Keratin, type I cytoskeletal 9
LLDIDNTRMTLDDF	T	R	14	2	1	3	8252.85	P35527	Keratin, type I cytoskeletal 9
LLEGEESRMS	T	G	10	2	0.9935	3	19524.1	P04264	Keratin, type II cytoskeletal 1
LLEGEGSSGGGGRGGGSF	S	G	18	2	0.9999	5	27864.7	P13645	Keratin, type I cytoskeletal 10
LLNNMRSQYEQL	Q	A	12	2	0.9981	5	38416.3	P13645	Keratin, type I cytoskeletal 10
LLPPPSEELALNEL	H	V	14	2	0.9648	2	7395.28	A0A835ZQF6	Ig-like domain-containing protein
LLQPLNVEIDPEIQ	S	K	14	2	0.9989	2	162444	P04264	Keratin, type II cytoskeletal 1
LLQPLNVKVDPEIQ	S	N	14	2	0.9993	5	33587.4	P35908	Keratin, type II cytoskeletal 2 epidermal
LLSGNEKVTMQ	G	N	11	2	0.9967	2	6124.54	P13645	Keratin, type I cytoskeletal 10
LLYQEPVLGPVRGPFPIIV	F	-	19	2	0.9998	3	13544.2	P02666	Beta-casein
LNDEDPVVVTK	L	A	11	2	0.998	2	3577.95	A0A836D1F2	Junction plakoglobin
LNDMRQEYEQL	T	I	11	2	0.9996	2	22410	P35527	Keratin, type I cytoskeletal 9
LNEQKNLHSEIS	F	G	12	3	0.9864	1	6891.21	A0A836CSG7	SH3 domain-containing protein
LNNMQDLVEDY	E	K	11	2	0.9835	1	2303.36	P35908	Keratin, type II cytoskeletal 2 epidermal
LNNMRSQYE	L	Q	9	2	0.995	3	5645.51	P13645	Keratin, type I cytoskeletal 10
LNNMRSQYEQL	L	A	11	2	0.9895	3	284952	P13645	Keratin, type I cytoskeletal 10
LNVEIDPEIQ	P	K	10	2	0.9959	4	7595.29	P04264	Keratin, type II cytoskeletal 1
LQIDNARL	L	A	8	2	0.9652	1	56236	P13645	Keratin, type I cytoskeletal 10
LQIDNARLA	L	A	9	2	0.9809	2	579352	P13645	Keratin, type I cytoskeletal 10
LQIDNARLAAD	L	D	11	2	0.9939	4	76803.5	P13645	Keratin, type I cytoskeletal 10
LQIDNARLAADDF	L	R	13	2	0.9995	2	16153.6	P13645	Keratin, type I cytoskeletal 10
LQIDNARLAADDFRLK	L	Y	16	3,4	0.9998	4	36351.9	P13645	Keratin, type I cytoskeletal 10
LQMIQEQIS	Q	N	9	2	0.9711	1	7656.42	P35527	Keratin, type I cytoskeletal 9
LQMIQEQISNL	Q	E	11	2	0.9972	5	52719.2	P35527	Keratin, type I cytoskeletal 9
LQPLNVEIDPEIQ	L	K	13	2	0.9993	2	41239.3	P04264	Keratin, type II cytoskeletal 1
LQPLNVKVDPEIQ	L	N	13	2	0.9988	3	10811	P35908	Keratin, type II cytoskeletal 2 epidermal
LQQIRAETE	Q	C	9	2	0.99	1	8820.02	P13645	Keratin, type I cytoskeletal 10
LQSKVDLLNQEIEFL	E	K	15	2	0.9997	2	7553.18	P35908	Keratin, type II cytoskeletal 2 epidermal
LRQGVDADIN	N	G	10	2	0.988	2	6190.62	P35527	Keratin, type I cytoskeletal 9
LRQSVEADIN	A	G	10	2	0.9923	1	25258.7	P13645	Keratin, type I cytoskeletal 10
LSENTVII	K	G	8	1	0.9484	1	49133.2	A0A6P3YMK9	Phosphodiesterase
LSFCGGNVL	P	S	9	1	0.9633	1	0	A0A836CUV9	Olfactory receptor
LSGNEKVTMQ	L	N	10	2	0.9939	2	8315.49	P13645	Keratin, type I cytoskeletal 10
LSQMQTQISET	E	N	11	2	0.9648	1	9454.3	P04264	Keratin, type II cytoskeletal 1
LSQMQTQISETN	E	V	12	2	0.9623	1	3923	P04264	Keratin, type II cytoskeletal 1
LSQMQTQISETNVIL	E	S	15	2	1	3	18990	P04264	Keratin, type II cytoskeletal 1
LSRDPDAQPGGELM	Y	L	14	2	0.9563	1	2163	P07339	Cathepsin D
LSRSGGGGGGGLGSGGSIR	Y	S	19	3	0.9968	1	1287.98	P35527	Keratin, type I cytoskeletal 9
LTTEIDNNIEQIS	E	S	13	2	0.9904	1	12155.1	P13645	Keratin, type I cytoskeletal 10
LVGLGGTKSISIS	S	V	13	2	0.9971	3	8128.37	P35908	Keratin, type II cytoskeletal 2 epidermal
LVLGGDHSLAIG	S	S	12	2	0.9981	4	8973.65	A0A6P7EB10	Arginase
LVNLGGSK	S	S	8	2	0.994	2	4133.38	P04264	Keratin, type II cytoskeletal 1
LVNLGGSKSISIS	S	V	13	2	0.9997	9	65474.2	P04264	Keratin, type II cytoskeletal 1
LYQAELSQM	A	Q	9	2	0.9795	1	17152.3	P04264	Keratin, type II cytoskeletal 1
LYQAELSQMQ	A	T	10	2	0.9993	2	9092.44	P04264	Keratin, type II cytoskeletal 1
LYQAELSQMQTQIS	A	E	14	2	0.9976	1	4007.84	P04264	Keratin, type II cytoskeletal 1
MDAAPGVDLSRIL	E	N	13	2	0.998	1	18961.1	A0A836A6R1	Keratin, type I cytoskeletal 14
MDAAPGVDLTRVL	E	S	13	2	0.9999	2	21385.2	O77727	Keratin, type I cytoskeletal 15
MDNNRNLDLD	S	S	10	2	0.9738	2	3935.49	A0A836D501	IF rod domain-containing protein
MDNNRNLDLDSIIA	S	E	14	2	0.9986	2	65464.4	A0A836D501	IF rod domain-containing protein
MDNNRNLDLDSIIAE	S	V	15	2	0.9917	1	12836.8	A0A836D501	IF rod domain-containing protein
MDNNRNLDLDSIIAEVK	S	A	17	3	0.9991	3	10649.9	A0A836D501	IF rod domain-containing protein
MDNNRSL	S	D	7	2	0.9731	1	3496.03	P04264	Keratin, type II cytoskeletal 1
MDNNRSLDLD	S	S	10	2	0.9873	1	31158.9	P04264	Keratin, type II cytoskeletal 1
MDNNRSLDLDSIIA	S	E	14	2	0.9996	5	325887	P04264	Keratin, type II cytoskeletal 1
MDNNRSLDLDSIIAE	S	V	15	2	0.9887	2	75725.5	P04264	Keratin, type II cytoskeletal 1
MDNNRSLDLDSIIAEVK	S	A	17	3	0.9999	18	82582.1	P04264	Keratin, type II cytoskeletal 1
MDNNRSLDLDSIIAEVKAQ	S	Y	19	3	0.9976	5	4498.21	P04264	Keratin, type II cytoskeletal 1
MDNSRNLDLD	S	S	10	2	0.9879	2	11960.1	P35908	Keratin, type II cytoskeletal 2 epidermal
MDNSRNLDLDSII	S	A	13	2	0.9763	3	5218.89	P35908	Keratin, type II cytoskeletal 2 epidermal
MDNSRNLDLDSIIA	S	E	14	2	0.9979	1	155644	P35908	Keratin, type II cytoskeletal 2 epidermal
MDNSRNLDLDSIIAE	S	V	15	2	0.9832	1	30918	P35908	Keratin, type II cytoskeletal 2 epidermal
MDNSRNLDLDSIIAEVK	S	A	17	3	0.9999	5	28786.3	P35908	Keratin, type II cytoskeletal 2 epidermal
MDNSRNLDLDSIIAEVKAQ	S	Y	19	3	0.9918	1	1662.05	P35908	Keratin, type II cytoskeletal 2 epidermal
MEQNLRQGVDADIN	E	G	14	2	1	5	20949.6	P35527	Keratin, type I cytoskeletal 9
MIQEQISNL	Q	E	9	2	0.9966	4	50172.8	P35527	Keratin, type I cytoskeletal 9
MLGVYLSSAATH	T	N	12	3	0.9593	1	4505.47	A0A836ABP5	Olfactory receptor
MNAAPGVDLT	E	Q	10	1,2	0.9993	13	105823	P13645	Keratin, type I cytoskeletal 10
MNAAPGVDLTEL	E	L	12	2	0.9598	1	24338.8	W5Q160	Keratin, type I cytoskeletal 10
MNAAPGVDLTELL	E	N	13	2	0.9969	2	220636	W5Q160	Keratin, type I cytoskeletal 10
MNAAPGVDLTELLNNM	E	R	16	2	0.9981	3	35329.1	W5Q160	Keratin, type I cytoskeletal 10
MNAAPGVDLTQ	E	L	11	2	0.9827	1	21480.7	P13645	Keratin, type I cytoskeletal 10
MNAAPGVDLTQL	E	L	12	2	0.9999	8	266708	P13645	Keratin, type I cytoskeletal 10
MNAAPGVDLTQLL	E	N	13	2	0.9998	4	216707	P13645	Keratin, type I cytoskeletal 10
MNAAPGVDLTQLLN	E	N	14	2	0.9962	1	26366.2	P13645	Keratin, type I cytoskeletal 10
MNAAPGVDLTQLLNN	E	M	15	2	0.9951	1	6342.23	P13645	Keratin, type I cytoskeletal 10
MNAAPGVDLTQLLNNM	E	R	16	2	1	9	184881	P13645	Keratin, type I cytoskeletal 10
MNAAPGVDLTQLLNNMRSQ	E	Y	19	2	0.9902	2	2467.52	P13645	Keratin, type I cytoskeletal 10
MNAAPGVDLTQLLNNMRSQYEQL	E	A	23	3	1	4	31391	P13645	Keratin, type I cytoskeletal 10
MNTKLAL	L	D	7	2	0.9566	2	10184.1	P04264	Keratin, type II cytoskeletal 1
MQNLEIELQ	T	S	9	2	0.9879	7	11315.5	A0A836A6R1	Keratin, type I cytoskeletal 14
MRLEKEIETY	K	H	10	2,3	0.9965	4	64554.7	P35527	Keratin, type I cytoskeletal 9
MSQCYPQLPSDS	E	E	12	2	0.9644	1	0	A0A836AAM4	Multidrug resistance-associated protein 4-like
MTKVDLQ	Y	A	7	2	0.9612	1	11934.2	P04264	Keratin, type II cytoskeletal 1
MVGPVDEVREL	L	H	11	2	0.9999	3	14544.4	Q9MZS8	Cathepsin D (Fragment)
NAAPGVDLTQL	M	L	11	2	0.984	1	7173.12	P13645	Keratin, type I cytoskeletal 10
NAAPGVDLTQLLNNM	M	R	15	2	0.9984	1	15036.9	P13645	Keratin, type I cytoskeletal 10
NAENEFVTIK	T	K	10	2	0.9987	5	953349	P04264	Keratin, type II cytoskeletal 1
NAGDRSTDYGI	Y	F	11	2	0.9974	3	3715.2	P61626	Lysozyme C
NAGDRSTDYGIF	Y	Q	12	2	0.9959	1	18086.7	P61626	Lysozyme C
NAIADAEQRGEL	Q	A	12	2	0.9891	5	5511.95	A0A6P7DXP2	Keratin, type II cytoskeletal 5
NAIADAEQRGELA	Q	L	13	2	0.9948	3	32982.7	A0A6P7DXP2	Keratin, type II cytoskeletal 5
NAIADAEQRGELALK	Q	D	15	3	0.9829	2	8751.88	A0A6P7DXP2	Keratin, type II cytoskeletal 5
NARLAADDF	D	R	9	2	0.9962	6	7089.15	P13645	Keratin, type I cytoskeletal 10
NARLAADDFRLK	D	Y	12	3	0.9969	1	10074	P13645	Keratin, type I cytoskeletal 10
NDDNVTQVRAF	A	Y	11	2	0.9969	1	1911.51	P04040	Catalase
NDEDPVVVTK	L	A	10	2	0.9806	1	3326.11	A0A836D1F2	Junction plakoglobin
NDEMPADLPSLA	E	A	12	2	0.9975	1	3428.9	P02768	Albumin
NDLEDALQQA	L	K	10	2	0.9769	6	5356.04	P04264	Keratin, type II cytoskeletal 1
NDLNQWKTQ	Q	Y	9	2	0.9735	2	7695.56	A0A836CSG7	SH3 domain-containing protein
NDMRQEYEQL	L	I	10	2	0.9989	9	324538	P35527	Keratin, type I cytoskeletal 9
NDPETGNIISL	Y	F	11	2	0.9943	5	10374.6	A0A836CSG7	SH3 domain-containing protein
NDPETGNIISLF	Y	Q	12	2	0.9973	1	10705	A0A836CSG7	SH3 domain-containing protein
NDRLASY	L	L	7	2	0.9741	3	12829.9	P13645	Keratin, type I cytoskeletal 10
NEFVTIK	E	K	7	2	0.9575	3	187225	P04264	Keratin, type II cytoskeletal 1
NEKSKELTTEIDNNIE	F	Q	16	3	0.9495	1	0	P13645	Keratin, type I cytoskeletal 10
NEKSKELTTEIDNNIEQIS	F	S	19	3	0.9739	1	7167.98	P13645	Keratin, type I cytoskeletal 10
NEKSTMQEL	A	N	9	2	0.9957	4	7106.33	P35527	Keratin, type I cytoskeletal 9
NEKSTMQELNSRLA	A	S	14	2,3	0.9993	16	29783.9	P35527	Keratin, type I cytoskeletal 9
NHEEEMKDL	K	R	9	2,3	0.9995	8	143506	P13645	Keratin, type I cytoskeletal 10
NHEEEMKDLRNV	K	S	12	2,3	1	5	120196	P13645	Keratin, type I cytoskeletal 10
NHEEEMNAL	K	R	9	2	0.9913	1	6022.05	A0A835ZYS9	Keratin, type I cytoskeletal 17
NIIGGLDEEGKGAV	Y	Y	14	2	0.9763	1	3042.64	A0A6P3E722	Proteasome subunit beta
NKLNDLEDALQQA	K	K	13	2	0.999	3	2770.42	P04264	Keratin, type II cytoskeletal 1
NLDLDSIIAEVK	R	A	12	2	0.9941	2	15346.5	P35908	Keratin, type II cytoskeletal 2 epidermal
NLGGSKRISIS	Y	A	11	2	0.9899	1	11738.6	A0A6P7DXP2	Keratin, type II cytoskeletal 5
NLGGSKSISIS	V	V	11	2	0.9949	1	34334.3	P04264	Keratin, type II cytoskeletal 1
NLNDRLASY	Q	L	9	2	0.9955	8	517907	P13645	Keratin, type I cytoskeletal 10
NLNDRLASYLDKVRAL	Q	E	16	3	0.9966	2	7253.45	P13645	Keratin, type I cytoskeletal 10
NLQIDPTIQ	L	R	9	2	0.9839	1	5509.46	A0A6P7DXP2	Keratin, type II cytoskeletal 5
NLQQEIDFL	D	T	9	2	0.997	4	17846.6	P04264	Keratin, type II cytoskeletal 1
NLQQEIDFLT	D	A	10	2	0.991	1	4445.09	P04264	Keratin, type II cytoskeletal 1
NLRQGVDADIN	Q	G	11	2	0.9897	2	8293.22	P35527	Keratin, type I cytoskeletal 9
NLTTDNANIL	L	L	10	2	0.9927	3	565611	P13645	Keratin, type I cytoskeletal 10
NLTTDNANILL	L	Q	11	2	0.9692	1	93582.1	P13645	Keratin, type I cytoskeletal 10
NMQDLVEDY	N	K	9	2	0.9906	2	24847	P35908	Keratin, type II cytoskeletal 2 epidermal
NMQDMVEDY	K	R	9	2	0.9992	5	45664.6	P04264	Keratin, type II cytoskeletal 1
NNDLENKIQ	A	D	9	2	0.9973	1	7622.92	P35527	Keratin, type I cytoskeletal 9
NNFLDREQYGQY	M	S	12	2	0.9998	5	16808.9	A0A836CQZ0	Cadherin domain-containing protein
NNIEQISSY	D	K	9	2	0.9915	4	17975.1	P13645	Keratin, type I cytoskeletal 10
NNKFASF	L	I	7	2	0.9567	1	23031	A0A6P7DXP2	Keratin, type II cytoskeletal 5
NNMQDLVEDY	L	K	10	2	0.9917	1	12684.7	P35908	Keratin, type II cytoskeletal 2 epidermal
NNMRSQYEQL	L	A	10	2	0.997	3	246652	P13645	Keratin, type I cytoskeletal 10
NNQFASFIDKVRFL	L	E	14	3	0.9998	4	3174.49	P04264	Keratin, type II cytoskeletal 1
NNRSLDLDSIIA	D	E	12	2	0.9702	1	38763.4	P04264	Keratin, type II cytoskeletal 1
NNRSLDLDSIIAE	D	V	13	2	0.9963	2	9495.15	P04264	Keratin, type II cytoskeletal 1
NNRSLDLDSIIAEVK	D	A	15	3	0.9983	9	5878.62	P04264	Keratin, type II cytoskeletal 1
NQEIEFL	L	K	7	1	0.9954	9	32069.9	P35908	Keratin, type II cytoskeletal 2 epidermal
NQEIEFLK	L	V	8	2	0.9621	1	21908.9	P35908	Keratin, type II cytoskeletal 2 epidermal
NQEIEFLKVL	L	Y	10	2	0.9991	3	6471.85	P35908	Keratin, type II cytoskeletal 2 epidermal
NQEYKIL	Q	L	7	2	0.9778	2	5098.73	A0A836A6R1	Keratin, type I cytoskeletal 14
NQVLETK	Q	W	7	2	0.949	1	3886.39	A0A6P3CY35	Uncharacterized protein
NQVLETKWEL	Q	L	10	2	0.9933	2	7386.31	A0A6P3CY35	Uncharacterized protein
NQVLETKWELL	Q	Q	11	2	0.9894	2	11031.7	A0A6P3CY35	Uncharacterized protein
NQVLQTKWEL	Q	L	10	2	0.9831	2	13250.3	P04264	Keratin, type II cytoskeletal 1
NQVLQTKWELL	Q	Q	11	2	0.9982	4	64141.1	P04264	Keratin, type II cytoskeletal 1
NRKDIENQYETQ	K	I	12	2	0.9876	1	2536.04	P35527	Keratin, type I cytoskeletal 9
NSAHDTDRNLSVDVY	F	Y	15	3	0.9978	2	5529.6	A0A835ZWF3	Transglutaminase-like domain-containing protein
NSELNNMQDLVEDY	Q	K	14	2	0.9999	6	30999.6	P35908	Keratin, type II cytoskeletal 2 epidermal
NSGDVNVEIN	Q	V	10	1,2	0.9983	3	85269.3	P35527	Keratin, type I cytoskeletal 9
NSGKVDIV	F	T	8	2	0.9695	2	6169.19	W5QBT3	Glyceraldehyde-3-phosphate dehydrogenase
NSRNLDLDSIIA	D	E	12	2	0.9879	1	24596.1	P35908	Keratin, type II cytoskeletal 2 epidermal
NSRNLDLDSIIAE	D	V	13	2	0.9962	4	10350.5	P35908	Keratin, type II cytoskeletal 2 epidermal
NTANDDNVTQVRAF	F	Y	14	2	0.9998	2	3397.48	P04040	Catalase
NTEYQQL	Q	L	7	2	0.982	2	8956.33	P13645	Keratin, type I cytoskeletal 10
NTIDDLKDQIVDL	Y	T	13	2	0.9932	1	25395.9	P35527	Keratin, type I cytoskeletal 9
NTRMTLDDF	D	R	9	2	0.996	1	30496.7	P35527	Keratin, type I cytoskeletal 9
NVEIDPEIQ	L	K	9	1,2	0.9953	25	588406	P04264	Keratin, type II cytoskeletal 1
NVGDIGGNETVTLR	L	Q	14	2	0.9981	3	5964.33	A0A836D015	Geranylgeranyl transferase type-2 subunit alpha
NVGTRPINLEPIFQ	M	G	14	2	0.997	4	31820.9	P35908	Keratin, type II cytoskeletal 2 epidermal
NVGTRPINLEPIFQG	M	Y	15	2	0.9926	1	14252.7	P35908	Keratin, type II cytoskeletal 2 epidermal
NVGTRPINLEPIFQGY	M	I	16	2	0.999	4	17628.5	P35908	Keratin, type II cytoskeletal 2 epidermal
NVKAQEREQIKTL	Q	N	13	3	0.9911	2	48217	P35908	Keratin, type II cytoskeletal 2 epidermal
NVKVDPEI	L	Q	8	2	0.9829	2	7312.08	P35908	Keratin, type II cytoskeletal 2 epidermal
NVKVDPEIQ	L	N	9	2	0.9958	10	1.37706e+06	P35908	Keratin, type II cytoskeletal 2 epidermal
NVKVDPEIQN	L	V	10	2	0.9859	4	5303.35	P35908	Keratin, type II cytoskeletal 2 epidermal
NYAEAKDVFLGMFLYEYAR	K	R	19	3	0.9977	1	4355.57	P02768	Albumin
NYELEGKIK	S	E	9	2	0.9955	3	24431.8	P13645	Keratin, type I cytoskeletal 10
NYNAGDRSTDYGIF	T	Q	14	2	1	3	6170.08	P61626	Lysozyme C
PLNVEIDPEIQ	Q	K	11	2	0.9932	4	5580.3	P04264	Keratin, type II cytoskeletal 1
QAKEDLARLL	Q	R	10	2	0.9915	3	5604.7	P04264	Keratin, type II cytoskeletal 1
QDLVEDY	M	K	7	1	0.9879	7	34053.2	P35908	Keratin, type II cytoskeletal 2 epidermal
QDMVEDY	M	R	7	1	0.9986	39	99000.3	P04264	Keratin, type II cytoskeletal 1
QDMVEDYRN	M	K	9	2	0.9967	7	3598.63	P04264	Keratin, type II cytoskeletal 1
QDMVEDYRNK	M	Y	10	2,3	0.998	7	26357.3	P04264	Keratin, type II cytoskeletal 1
QDMVEDYRNKY	M	E	11	3	0.9839	1	3191.8	P04264	Keratin, type II cytoskeletal 1
QDMVEDYRNKYEDEINK	M	R	17	4	0.9896	1	4808.6	P04264	Keratin, type II cytoskeletal 1
QDMVEDYRNKYEDEINKR	M	T	18	4	0.9998	3	6267.36	P04264	Keratin, type II cytoskeletal 1
QDMVEDYRNKYEDEINKRT	M	N	19	4,5	0.9998	8	22260.8	P04264	Keratin, type II cytoskeletal 1
QDMVEDYRNKYEDEINKRTN	M	A	20	4	0.9469	1	4641.39	P04264	Keratin, type II cytoskeletal 1
QDMVEDYRNKYEDEINKRTNAE	M	N	22	4	0.9747	1	4588.48	P04264	Keratin, type II cytoskeletal 1
QDMVEDYRNKYEDEINKRTNAENEFVTIK	M	K	29	5	1	7	27873	P04264	Keratin, type II cytoskeletal 1
QEGLESVLKIL	K	V	11	2	0.9913	2	3302.8	A0A836D1F2	Junction plakoglobin
QELNSRLA	M	S	8	2	0.9471	1	9102.87	P35527	Keratin, type I cytoskeletal 9
QEPVLGPVRGPFPIIV	Y	-	16	2	0.9987	6	7640.4	P02666	Beta-casein
QEQGTKTVRQ	L	N	10	2	0.9962	1	7439.37	A0A6P7DXP2	Keratin, type II cytoskeletal 5
QFQEELEKF	Q	Q	9	2	0.9688	1	14282.5	A0A836D540	Caspase-14
QIDNARL	L	A	7	2	0.9737	1	6143.15	P13645	Keratin, type I cytoskeletal 10
QIDNARLA	L	A	8	2	0.9802	2	89779.9	P13645	Keratin, type I cytoskeletal 10
QIDNARLAAD	L	D	10	2	0.983	2	10101	P13645	Keratin, type I cytoskeletal 10
QIDNARLAADDF	L	R	12	2	0.9477	1	3823.67	P13645	Keratin, type I cytoskeletal 10
QIDNARLAADDFRLK	L	Y	15	3,4	0.9993	7	16856.5	P13645	Keratin, type I cytoskeletal 10
QIEHEVSSS	T	G	9	2	0.9882	1	16497.8	P35527	Keratin, type I cytoskeletal 9
QIHQSVTDTNVI	S	L	12	2	0.9885	2	17197.4	P35908	Keratin, type II cytoskeletal 2 epidermal
QIHQSVTDTNVIL	S	S	13	2	0.9994	5	140944	P35908	Keratin, type II cytoskeletal 2 epidermal
QIHQSVTDTNVILS	S	M	14	2	0.9923	2	11586	P35908	Keratin, type II cytoskeletal 2 epidermal
QITAGRHGDSVRNS	L	K	14	3	0.9992	2	22916.6	P04264	Keratin, type II cytoskeletal 1
QKAIGAVPLIQ	L	G	11	2	0.99	1	4277	P07339	Cathepsin D
QLEEEYENL	Y	L	9	2	0.986	2	13787.2	A0A836CSG7	SH3 domain-containing protein
QLLNNMRSQYE	T	Q	11	2	0.9832	4	4392.02	P13645	Keratin, type I cytoskeletal 10
QLLNNMRSQYEQL	T	A	13	2	1	6	177714	P13645	Keratin, type I cytoskeletal 10
QMQTQISETNVIL	S	S	13	2	0.9993	1	15160.7	P04264	Keratin, type II cytoskeletal 1
QNLRQGVDADIN	E	G	12	2	0.9994	8	132145	P35527	Keratin, type I cytoskeletal 9
QNLRQGVDADINGL	E	R	14	2	0.9998	6	24929.3	P35527	Keratin, type I cytoskeletal 9
QNQVLETKWELL	Q	Q	12	2	0.957	1	4544.77	A0A6P3CY35	Uncharacterized protein
QNQVLQTKWELL	Q	Q	12	2	0.9813	3	4360.4	P04264	Keratin, type II cytoskeletal 1
QNSELNNMQDLVEDY	S	K	15	2	1	14	35756.4	P35908	Keratin, type II cytoskeletal 2 epidermal
QQEIDFLT	L	A	8	2	0.9812	1	8719.52	P04264	Keratin, type II cytoskeletal 1
QQEIDFLTAL	L	Y	10	2	0.9979	3	13308.6	P04264	Keratin, type II cytoskeletal 1
QQMNVGTRPINLEPIFQ	L	G	17	2	0.9999	3	16569	P35908	Keratin, type II cytoskeletal 2 epidermal
QQMNVGTRPINLEPIFQG	L	Y	18	2	0.9994	5	8685.66	P35908	Keratin, type II cytoskeletal 2 epidermal
QQMNVGTRPINLEPIFQGY	L	I	19	2	0.9999	5	18496.1	P35908	Keratin, type II cytoskeletal 2 epidermal
QQSISDAEQR	L	G	10	2	0.998	2	4855.06	P04264	Keratin, type II cytoskeletal 1
QQSISDAEQRGE	L	N	12	2	0.9785	1	3542.11	P04264	Keratin, type II cytoskeletal 1
QQSISDAEQRGENA	L	L	14	2	0.9996	5	26420.6	P04264	Keratin, type II cytoskeletal 1
QQSISDAEQRGENAL	L	K	15	2	1	6	59238.9	P04264	Keratin, type II cytoskeletal 1
QQSISDAEQRGENALK	L	D	16	3	0.9943	1	3059.92	P04264	Keratin, type II cytoskeletal 1
QQSISDAEQRGENALKDA	L	K	18	2,3	0.9989	2	47571.8	P04264	Keratin, type II cytoskeletal 1
QQVDTSTRTH	L	N	10	2,3	0.9989	38	165154	P04264	Keratin, type II cytoskeletal 1
QRSKEEAEAL	A	Y	10	2	0.9904	2	12517.5	P35908	Keratin, type II cytoskeletal 2 epidermal
QSISDAEQRGENA	Q	L	13	2	0.9999	5	4047.04	P04264	Keratin, type II cytoskeletal 1
QSISDAEQRGENAL	Q	K	14	2	0.9968	4	7553.23	P04264	Keratin, type II cytoskeletal 1
QSLLQPLNVEIDPEIQ	N	K	16	2	0.9998	5	133375	P04264	Keratin, type II cytoskeletal 1
QSLLQPLNVKVDPEIQ	N	N	16	2	0.9993	3	18395.4	P35908	Keratin, type II cytoskeletal 2 epidermal
QSRLDSELKNM	D	Q	11	2,3	0.999	7	19452.6	P04264	Keratin, type II cytoskeletal 1
QSRLDSELKNMQDMVEDY	D	R	18	3	0.9992	4	6490.88	P04264	Keratin, type II cytoskeletal 1
QSVTDTNVI	H	L	9	2	0.9928	2	10181.6	P35908	Keratin, type II cytoskeletal 2 epidermal
QSVTDTNVIL	H	S	10	2	0.9843	2	148992	P35908	Keratin, type II cytoskeletal 2 epidermal
QSVTDTNVILS	H	M	11	2	0.9984	3	23363.5	P35908	Keratin, type II cytoskeletal 2 epidermal
QTHVSDTSVV	M	L	10	2	0.995	1	3198.12	A0A6P7DXP2	Keratin, type II cytoskeletal 5
QTHVSDTSVVL	M	S	11	2	0.9967	2	26670.6	A0A6P7DXP2	Keratin, type II cytoskeletal 5
QTHVSDTSVVLS	M	M	12	2	0.9863	1	4912.91	A0A6P7DXP2	Keratin, type II cytoskeletal 5
QTKWELLQQM	L	N	10	2	0.9856	1	6081.3	P35908	Keratin, type II cytoskeletal 2 epidermal
QTKWELLQQVDTS	L	T	13	2	0.9987	4	5690.2	P04264	Keratin, type II cytoskeletal 1
QTQISETNVIL	M	S	11	2	0.9954	6	255491	P04264	Keratin, type II cytoskeletal 1
QTQISETNVILS	M	M	12	2	0.9837	1	35442.2	P04264	Keratin, type II cytoskeletal 1
QVDTSTRTH	Q	N	9	2	0.9841	1	11048	P04264	Keratin, type II cytoskeletal 1
QVLEKVEEF	L	R	9	2	0.9721	1	6853.62	A0A836AKC2	IF rod domain-containing protein
QVTINKSLLSPLNVELDPEIQ	P	K	21	2	0.9838	1	0	A0A836D7R3	IF rod domain-containing protein
QYEDIAQKSKAEAE	A	S	14	2	0.9904	1	3156.19	P04264	Keratin, type II cytoskeletal 1
RADLEMQIENL	A	K	11	2	0.9838	1	3742.01	A0A835ZYS9	Keratin, type I cytoskeletal 17
RADLEMQIESL	A	K	11	2	0.9894	2	34431.1	A0A836A6R1	Keratin, type I cytoskeletal 14
RDVDPGEHYI	L	L	10	2	0.9924	3	7049.66	A0A6P7EB10	Arginase
RDYQELMNT	L	K	9	2	0.9969	2	74569.6	P04264	Keratin, type II cytoskeletal 1
RDYQELMNV	L	K	9	2	0.9896	2	8637.65	P35908	Keratin, type II cytoskeletal 2 epidermal
RDYQELMNVKL	L	A	11	2	0.9982	6	5802.49	P35908	Keratin, type II cytoskeletal 2 epidermal
RDYQELMNVKLA	L	L	12	3	0.9965	1	2917.47	P35908	Keratin, type II cytoskeletal 2 epidermal
REYQELMNT	L	K	9	2	0.9956	2	7853.36	A0A6P7DXP2	Keratin, type II cytoskeletal 5
RGQVGGDVNVE	L	M	11	2	0.9951	2	26505.8	A0A836A6R1	Keratin, type I cytoskeletal 14
RGQVGGDVNVEMDAAPGVDLS	L	R	21	2	0.9933	3	4763.07	A0A836A6R1	Keratin, type I cytoskeletal 14
RHGVQEL	L	E	7	2	0.974	2	4428.6	P35527	Keratin, type I cytoskeletal 9
RHGVQELEIE	L	L	10	2,3	0.9974	4	23469.7	P35527	Keratin, type I cytoskeletal 9
RHGVQELEIELQ	L	S	12	2,3	0.9996	8	41439.2	P35527	Keratin, type I cytoskeletal 9
RIPIEDKDLINTA	L	N	13	3	0.9884	4	3373.78	W5PA64	Desmocollin-3
RISSSKGSLGGGFSSG	L	G	16	3	0.9966	2	9142.29	P13645	Keratin, type I cytoskeletal 10
RLAADDF	A	R	7	2	0.9805	3	40192.6	P13645	Keratin, type I cytoskeletal 10
RLAADDFR	A	L	8	2	0.9616	2	5536.27	P13645	Keratin, type I cytoskeletal 10
RLAADDFRL	A	K	9	2	0.9913	3	6455.12	P13645	Keratin, type I cytoskeletal 10
RLAADDFRLK	A	Y	10	3	0.9897	2	48237.9	P13645	Keratin, type I cytoskeletal 10
RLAADDFRLKYENE	A	V	14	3	0.9863	1	21940	P13645	Keratin, type I cytoskeletal 10
RLDSELKNM	S	Q	9	2	0.9712	2	95855.2	P04264	Keratin, type II cytoskeletal 1
RLDSELKNMQDMVEDY	S	R	16	3	0.9998	6	84716.2	P04264	Keratin, type II cytoskeletal 1
RLEKEIETY	M	H	9	2	0.9594	1	4245.97	P35527	Keratin, type I cytoskeletal 9
RMTLDDF	T	R	7	2	0.9938	7	5035.56	P35527	Keratin, type I cytoskeletal 9
RNKYEDEINK	Y	R	10	3	0.978	1	2153.4	P04264	Keratin, type II cytoskeletal 1
RNKYEDEINKRTNAENEFVTIK	Y	K	22	5	0.9999	3	2561.41	P04264	Keratin, type II cytoskeletal 1
RNLDLDSIIA	S	E	10	2	0.9882	1	15045.7	P35908	Keratin, type II cytoskeletal 2 epidermal
RNLDLDSIIAE	S	V	11	2	0.9959	4	5682.86	P35908	Keratin, type II cytoskeletal 2 epidermal
RNVSTGDVNV	L	E	10	2	0.9841	3	4002.53	P13645	Keratin, type I cytoskeletal 10
RNVSTGDVNVE	L	M	11	2	0.9981	6	1.03252e+06	P13645	Keratin, type I cytoskeletal 10
RNVSTGDVNVEM	L	N	12	2	0.9994	4	19044.5	P13645	Keratin, type I cytoskeletal 10
RNVSTGDVNVEMN	L	A	13	2	1	5	113270	P13645	Keratin, type I cytoskeletal 10
RNVSTGDVNVEMNAAPGVDLT	L	Q	21	2	0.9999	7	13718	P13645	Keratin, type I cytoskeletal 10
RQEYEQL	M	I	7	2	0.9946	3	45928.7	P35527	Keratin, type I cytoskeletal 9
RQGVDADINGL	L	R	11	2	0.9938	3	5007.31	P35527	Keratin, type I cytoskeletal 9
RQSVEADIN	L	G	9	2	0.9776	5	83690.7	P13645	Keratin, type I cytoskeletal 10
RQSVEADINGL	L	R	11	2	0.9836	1	8835.47	P13645	Keratin, type I cytoskeletal 10
RQVLDNL	L	T	7	2	0.9745	1	46675.6	P35527	Keratin, type I cytoskeletal 9
RQVLDNLTM	L	E	9	2	0.9822	1	22819.1	P35527	Keratin, type I cytoskeletal 9
RQVLDNLTME	L	K	10	2	0.9998	10	7727.71	P35527	Keratin, type I cytoskeletal 9
RQVLDNLTMEKS	L	D	12	2,3	0.9998	8	13383.5	P35527	Keratin, type I cytoskeletal 9
RQVLDNLTMEKSDLEMQ	L	Y	17	3	1	3	23098.9	P35527	Keratin, type I cytoskeletal 9
RQVLDNLTMEKSDLEMQYET	L	L	20	3	1	5	15245.9	P35527	Keratin, type I cytoskeletal 9
RQVLDNLTMEKSDLEMQYETL	L	Q	21	3	1	4	50973.3	P35527	Keratin, type I cytoskeletal 9
RRVLDELTLT	L	K	10	3	0.9929	1	52571.2	P13645	Keratin, type I cytoskeletal 10
RSGGGFSSGSAGIIN	Y	Y	15	2	0.9959	1	3089.91	P04264	Keratin, type II cytoskeletal 1
RSGGGGGGGLGSGGSIR	S	S	17	3	0.9988	2	2153.58	P35527	Keratin, type I cytoskeletal 9
RSGGGGGGGLGSGGSIRSS	S	Y	19	3	0.9991	1	1854.74	P35527	Keratin, type I cytoskeletal 9
RSLDLDSIIA	N	E	10	2	0.9642	1	21198.4	P04264	Keratin, type II cytoskeletal 1
RSLDLDSIIAE	N	V	11	2	0.9902	1	7502.79	P04264	Keratin, type II cytoskeletal 1
RSLDLDSIIAEVK	N	A	13	3	0.997	1	1656.84	P04264	Keratin, type II cytoskeletal 1
RSLEEAEAY	A	S	9	2	0.9763	1	5304.72	A0A836AKC2	IF rod domain-containing protein
RSLLEGEGS	Y	S	9	2	0.9938	3	53525.6	P13645	Keratin, type I cytoskeletal 10
RSLLEGEGSS	Y	G	10	2	0.9986	4	7645.15	P13645	Keratin, type I cytoskeletal 10
RSLLEGEGSSG	Y	G	11	2	0.9984	4	11078.4	P13645	Keratin, type I cytoskeletal 10
RSLLEGEGSSGG	Y	G	12	2	0.9938	2	7364.63	P13645	Keratin, type I cytoskeletal 10
RSLLEGEGSSGGGG	Y	R	14	2	0.9993	1	1390.79	P13645	Keratin, type I cytoskeletal 10
RSLLEGEGSSGGGGR	Y	G	15	2	0.9962	3	0	P13645	Keratin, type I cytoskeletal 10
RSLLEGEGSSGGGGRG	Y	G	16	2	0.9829	1	0	P13645	Keratin, type I cytoskeletal 10
RSLLEGEGSSGGGGRGGGS	Y	F	19	2,3	0.9999	11	16834.6	P13645	Keratin, type I cytoskeletal 10
RSLLEGEGSSGGGGRGGGSF	Y	G	20	2,3	1	29	92834.2	P13645	Keratin, type I cytoskeletal 10
RSLLEGEGSSGGGGRGGGSFG	Y	G	21	2	0.9992	1	0	P13645	Keratin, type I cytoskeletal 10
RSLLEGEGSSGGGGRGGGSFGGGY	Y	G	24	2,3	1	10	9590	P13645	Keratin, type I cytoskeletal 10
RSQYEQL	M	A	7	2	0.9531	1	505992	P13645	Keratin, type I cytoskeletal 10
RSQYEQLAEQ	M	N	10	2	0.986	3	11980.2	P13645	Keratin, type I cytoskeletal 10
RSQYEQLAEQN	M	R	11	2	0.9956	4	3983.04	P13645	Keratin, type I cytoskeletal 10
RTAAENDFVT	K	L	10	2	0.9862	1	2934.59	P35908	Keratin, type II cytoskeletal 2 epidermal
RTAAENDFVTL	K	K	11	2	0.9995	3	8691.44	P35908	Keratin, type II cytoskeletal 2 epidermal
RTDLEMQIEGL	A	K	11	2	0.9973	3	12185.7	A0A835ZVZ1	IF rod domain-containing protein
RTEAESWYQT	S	K	10	2	0.9852	3	3578.91	A0A6P7DXP2	Keratin, type II cytoskeletal 5
RTLLEGEECRMS	Y	G	12	3	0.9794	4	2139.2	A0A836D501	IF rod domain-containing protein
RTLLEGEES	Y	R	9	2	0.9964	2	35317.6	P04264	Keratin, type II cytoskeletal 1
RTLLEGEESR	Y	M	10	2,3	0.997	4	18611.2	P04264	Keratin, type II cytoskeletal 1
RTLLEGEESRM	Y	S	11	3	0.9969	3	3373.35	P04264	Keratin, type II cytoskeletal 1
RTLLEGEESRMS	Y	G	12	2,3	0.9989	17	367753	P04264	Keratin, type II cytoskeletal 1
RTLLEGEESRMSGE	Y	C	14	3	1	4	22296.3	P04264	Keratin, type II cytoskeletal 1
RTNAENEFVTIK	K	K	12	2	0.9982	1	19061.8	P04264	Keratin, type II cytoskeletal 1
RTSQNSELNNM	E	Q	11	2	0.9974	6	9987.79	P35908	Keratin, type II cytoskeletal 2 epidermal
RTSQNSELNNMQDLVEDY	E	K	18	2,3	1	7	37910.3	P35908	Keratin, type II cytoskeletal 2 epidermal
RVLDELTLT	R	K	9	2	0.9798	1	55722.8	P13645	Keratin, type I cytoskeletal 10
RVLLELD	S	N	7	2	0.9675	1	1873.13	W5Q6A4	Keratin, type I cytoskeletal 15
SALEEQLQQIRAE	I	T	13	2	0.9982	6	5468.23	P13645	Keratin, type I cytoskeletal 10
SARFVSSGSAGGY	S	G	13	2	0.98	1	2013.13	O77727	Keratin, type I cytoskeletal 15
SDGLLAGNEKLTMQ	T	N	14	2	0.9505	1	4316.48	A0A836A0X2	Keratin, type I cytoskeletal 19
SDPSDDTKGF	L	F	10	2	0.9831	2	14491.3	A0A836CSG7	SH3 domain-containing protein
SDPSDDTKGFFDPNTEENLT	L	Y	20	2	0.9975	5	16360.6	A0A836CSG7	SH3 domain-containing protein
SDPSDDTKGFFDPNTEENLTY	L	L	21	2	0.9928	1	13151.8	A0A836CSG7	SH3 domain-containing protein
SDPSDDTKGFFDPNTEENLTYL	L	Q	22	2	0.9901	2	14781.8	A0A836CSG7	SH3 domain-containing protein
SDQSRLDSELKNM	K	Q	13	3	0.9993	5	4881.18	P04264	Keratin, type II cytoskeletal 1
SDVATKQEGLESVLKIL	L	V	17	3	0.9982	1	2329.15	A0A836D1F2	Junction plakoglobin
SEGPLKGIL	A	G	9	2	0.9984	12	9057.41	Q28554	Glyceraldehyde-3-phosphate dehydrogenase (Fragment)
SEGPLKGILGY	A	T	11	2	0.9976	5	4463.44	Q28554	Glyceraldehyde-3-phosphate dehydrogenase (Fragment)
SELKNMQDMVEDY	D	R	13	2	1	2	9130.97	P04264	Keratin, type II cytoskeletal 1
SELNNMQDLVEDY	N	K	13	2	0.9997	5	76656.1	P35908	Keratin, type II cytoskeletal 2 epidermal
SFGGGSGFSGGGFGGGGFGGGRFGGF	S	G	26	2	0.9866	2	3712.13	P35908	Keratin, type II cytoskeletal 2 epidermal
SFPRFTLEDSYDLN	V	P	14	2	0.9991	2	3576.99	W5P8Y7	Serpin family B member 12
SFRGSYGSS	G	S	9	2	0.9695	1	3319.22	P13645	Keratin, type I cytoskeletal 10
SGGGFGGGGFGGGR	F	F	14	2	0.9872	1	2202.54	P35908	Keratin, type II cytoskeletal 2 epidermal
SGGGFGGGGFGGGRF	F	G	15	2	0.9999	2	3412.81	P35908	Keratin, type II cytoskeletal 2 epidermal
SGGGFGGGGFGGGRFGG	F	F	17	2	0.9999	1	4241.66	P35908	Keratin, type II cytoskeletal 2 epidermal
SGGGFGGGGFGGGRFGGF	F	G	18	2	1	3	17604.7	P35908	Keratin, type II cytoskeletal 2 epidermal
SGGGFSSGSAGIINY	R	Q	15	2	0.998	7	6939.8	P04264	Keratin, type II cytoskeletal 1
SGGGGGGGLGSGGSIR	R	S	16	2	0.9999	3	15686.8	P35527	Keratin, type I cytoskeletal 9
SGGGGGGGLGSGGSIRSS	R	Y	18	2	0.9999	3	5345.76	P35527	Keratin, type I cytoskeletal 9
SGGGGGGGLGSGGSIRSSY	R	S	19	2	0.9972	2	2594.6	P35527	Keratin, type I cytoskeletal 9
SGGGGGGHGSYG	G	S	12	2	0.9867	1	2952.49	P04264	Keratin, type II cytoskeletal 1
SGGGGGGYGGGSSGGGSSSGGGYGGGS	S	S	27	2	1	3	3411.53	P13645	Keratin, type I cytoskeletal 10
SGGGSRGGGGGGYGSGGSSY	I	G	20	2	0.9786	1	4820.12	P04264	Keratin, type II cytoskeletal 1
SGGGSSGGGYGGGSSSGGHGGSSSGGY	S	G	27	2	0.9749	1	7206.8	P13645	Keratin, type I cytoskeletal 10
SGGGSYGSGGGGGGHGSY	G	G	18	2	0.9977	1	2487.39	P04264	Keratin, type II cytoskeletal 1
SGGGYGGGSSGGGSSGGGYGGGS	S	S	23	2	0.9989	1	0	P13645	Keratin, type I cytoskeletal 10
SGGYGGGSSGGGGGGYGGGSSGGGSSS	S	G	27	2	1	2	10673	P13645	Keratin, type I cytoskeletal 10
SGGYGGLGGFGGGSFRGS	S	Y	18	2	1	5	4275.76	P13645	Keratin, type I cytoskeletal 10
SGGYGGLGGFGGGSFRGSYGSS	S	S	22	2	0.9997	2	19520.9	P13645	Keratin, type I cytoskeletal 10
SGNEKVTMQ	L	N	9	2	0.9993	56	77744.6	P13645	Keratin, type I cytoskeletal 10
SGYRSGGGFSS	R	G	11	2	0.9612	1	3075.31	P04264	Keratin, type II cytoskeletal 1
SGYRSGGGFSSG	R	S	12	2	0.9846	3	6693.63	P04264	Keratin, type II cytoskeletal 1
SGYRSGGGFSSGSA	R	G	14	2	0.9998	1	3433.89	P04264	Keratin, type II cytoskeletal 1
SGYRSGGGFSSGSAGIINY	R	Q	19	2	0.9988	5	5052.62	P04264	Keratin, type II cytoskeletal 1
SIIAEVKAQ	D	Y	9	2	0.9815	1	13035.4	P04264	Keratin, type II cytoskeletal 1
SIKMRLEKEIET	L	Y	12	3	0.9731	1	7214.94	P35527	Keratin, type I cytoskeletal 9
SISDAEQRGE	Q	N	10	2	0.982	1	2763.14	P04264	Keratin, type II cytoskeletal 1
SISDAEQRGENA	Q	L	12	2	0.9991	2	21115.1	P04264	Keratin, type II cytoskeletal 1
SISDAEQRGENAL	Q	K	13	2	0.9975	5	42940.9	P04264	Keratin, type II cytoskeletal 1
SISDAEQRGENALKDA	Q	K	16	3	0.9823	2	23827.9	P04264	Keratin, type II cytoskeletal 1
SISGPGVDKEPF	Y	N	12	2	0.9757	1	2508.78	A0A836CU55	Cadherin domain-containing protein
SISGPGVDKEPFNL	Y	F	14	2	0.9892	1	2597.91	A0A836CU55	Cadherin domain-containing protein
SIVDREVTPF	T	F	10	2	0.9936	4	75497.8	A0A836CQZ0	Cadherin domain-containing protein
SKAEAESLYQS	K	K	11	2	0.9968	2	35039.8	P04264	Keratin, type II cytoskeletal 1
SKAEAESLYQSK	K	Y	12	2	0.9945	1	2375.04	P04264	Keratin, type II cytoskeletal 1
SKELTTEI	K	D	8	2	0.9555	1	4707.04	P13645	Keratin, type I cytoskeletal 10
SKELTTEIDNN	K	I	11	2	0.9996	2	19095.1	P13645	Keratin, type I cytoskeletal 10
SKELTTEIDNNIE	K	Q	13	2	0.9999	15	1.12513e+06	P13645	Keratin, type I cytoskeletal 10
SKELTTEIDNNIEQ	K	I	14	2	1	8	45689.7	P13645	Keratin, type I cytoskeletal 10
SKELTTEIDNNIEQI	K	S	15	2	0.9996	2	12032.5	P13645	Keratin, type I cytoskeletal 10
SKELTTEIDNNIEQIS	K	S	16	2,3	0.9999	39	1.31797e+06	P13645	Keratin, type I cytoskeletal 10
SKELTTEIDNNIEQISS	K	Y	17	2	0.9997	10	96869.8	P13645	Keratin, type I cytoskeletal 10
SKELTTEIDNNIEQISSY	K	K	18	2,3	1	37	240423	P13645	Keratin, type I cytoskeletal 10
SKGSLGGGF	S	S	9	2	0.9736	1	9920.41	P13645	Keratin, type I cytoskeletal 10
SKGSLGGGFSS	S	G	11	2	0.9917	1	13218.3	P13645	Keratin, type I cytoskeletal 10
SKGSLGGGFSSG	S	G	12	2	0.9947	1	20570.9	P13645	Keratin, type I cytoskeletal 10
SKGSLGGGFSSGGF	S	S	14	2	0.9988	6	8273.05	P13645	Keratin, type I cytoskeletal 10
SKGSLGGGFSSGGFSGG	S	S	17	2	0.9998	7	5128.25	P13645	Keratin, type I cytoskeletal 10
SKGSLGGGFSSGGFSGGS	S	F	18	2	0.9983	3	3873.23	P13645	Keratin, type I cytoskeletal 10
SKGSLGGGFSSGGFSGGSF	S	S	19	2	1	1	12084.1	P13645	Keratin, type I cytoskeletal 10
SKVDLLNQEIE	Q	F	11	2	0.9967	2	7178.94	P35908	Keratin, type II cytoskeletal 2 epidermal
SKVDLLNQEIEF	Q	L	12	2	0.9969	2	25916.6	P35908	Keratin, type II cytoskeletal 2 epidermal
SKVDLLNQEIEFL	Q	K	13	2	0.9999	8	148314	P35908	Keratin, type II cytoskeletal 2 epidermal
SKYEELQIT	Q	A	9	2	0.9707	1	10650.2	P04264	Keratin, type II cytoskeletal 1
SLDLDSIIAEVK	R	A	12	2	0.9969	2	66526.3	P04264	Keratin, type II cytoskeletal 1
SLEASLAETEGRY	Q	C	13	2	0.9984	4	4400.06	P13645	Keratin, type I cytoskeletal 10
SLGGGFGGGSR	S	G	11	2	0.9982	4	5169.22	P35527	Keratin, type I cytoskeletal 9
SLGGGFGGGSRG	S	F	12	2	0.9901	1	3988.59	P35527	Keratin, type I cytoskeletal 9
SLGGGFGGGSRGF	S	G	13	2	0.9994	4	29450	P35527	Keratin, type I cytoskeletal 9
SLGGGFGGGSRGFGGA	S	S	16	2	0.9973	2	11669.1	P35527	Keratin, type I cytoskeletal 9
SLGGGFGGGSRGFGGAS	S	G	17	2	0.9999	4	14762.2	P35527	Keratin, type I cytoskeletal 9
SLGGGFGGGSRGFGGASGGGY	S	S	21	2	1	4	16229.9	P35527	Keratin, type I cytoskeletal 9
SLGGGFGGGSRGFGGASGGGYSSS	S	G	24	2	1	3	32051.8	P35527	Keratin, type I cytoskeletal 9
SLGGGFSSGGFSGGSF	G	S	16	2	0.9974	2	17282.4	P13645	Keratin, type I cytoskeletal 10
SLLEGEGSSGGGGRGGGSF	R	G	19	2	0.9999	2	5048.78	P13645	Keratin, type I cytoskeletal 10
SLLQPLNVEIDPEIQ	Q	K	15	2	0.9951	2	16083.5	P04264	Keratin, type II cytoskeletal 1
SLLQPLNVKVDPEIQ	Q	N	15	2	0.9988	3	10443.7	P35908	Keratin, type II cytoskeletal 2 epidermal
SLTEELAYLK	E	K	10	2	0.9898	2	77250.4	P13645	Keratin, type I cytoskeletal 10
SLTEELAYLKK	E	N	11	2,3	0.9993	7	32449.9	P13645	Keratin, type I cytoskeletal 10
SLTEELAYLKKN	E	H	12	3	0.9689	1	3460.18	P13645	Keratin, type I cytoskeletal 10
SLVGLGGTK	R	S	9	2	0.9975	3	10681.8	P35908	Keratin, type II cytoskeletal 2 epidermal
SLVGLGGTKSIS	R	I	12	2	0.9626	1	3201.81	P35908	Keratin, type II cytoskeletal 2 epidermal
SLVGLGGTKSISIS	R	V	14	2	0.9997	4	115422	P35908	Keratin, type II cytoskeletal 2 epidermal
SLVNLGGSK	R	S	9	2	0.9939	1	108930	P04264	Keratin, type II cytoskeletal 1
SLVNLGGSKS	R	I	10	2	0.998	2	13310.4	P04264	Keratin, type II cytoskeletal 1
SLVNLGGSKSI	R	S	11	2	0.9996	3	21436.6	P04264	Keratin, type II cytoskeletal 1
SLVNLGGSKSIS	R	I	12	2	0.9997	3	31925.3	P04264	Keratin, type II cytoskeletal 1
SLVNLGGSKSISIS	R	V	14	2	1	10	440557	P04264	Keratin, type II cytoskeletal 1
SLYQSKYEEL	E	Q	10	2	0.9984	4	68049.6	P04264	Keratin, type II cytoskeletal 1
SLYQSKYEELQIT	E	A	13	2	0.9971	2	26568.2	P04264	Keratin, type II cytoskeletal 1
SMDNNRNLDLD	L	S	11	2	0.9702	1	6126.31	A0A836D501	IF rod domain-containing protein
SMDNNRNLDLDSIIA	L	E	15	2	0.9903	2	79640	A0A836D501	IF rod domain-containing protein
SMDNNRNLDLDSIIAE	L	V	16	2	0.9915	3	17818	A0A836D501	IF rod domain-containing protein
SMDNNRNLDLDSIIAEVK	L	A	18	3	0.9998	7	11771.6	A0A836D501	IF rod domain-containing protein
SMDNNRSL	L	D	8	2	0.9918	2	29250.5	P04264	Keratin, type II cytoskeletal 1
SMDNNRSLDL	L	D	10	2	0.9945	3	4962.43	P04264	Keratin, type II cytoskeletal 1
SMDNNRSLDLD	L	S	11	2	0.996	6	108439	P04264	Keratin, type II cytoskeletal 1
SMDNNRSLDLDSII	L	A	14	2	0.9957	1	14571	P04264	Keratin, type II cytoskeletal 1
SMDNNRSLDLDSIIA	L	E	15	2	0.9996	7	858677	P04264	Keratin, type II cytoskeletal 1
SMDNNRSLDLDSIIAE	L	V	16	2	0.9995	9	201613	P04264	Keratin, type II cytoskeletal 1
SMDNNRSLDLDSIIAEVK	L	A	18	3	1	17	181687	P04264	Keratin, type II cytoskeletal 1
SMDNNRSLDLDSIIAEVKAQ	L	Y	20	3	0.9993	5	14931.2	P04264	Keratin, type II cytoskeletal 1
SMDNSRNL	L	D	8	2	0.9851	1	24691.7	P35908	Keratin, type II cytoskeletal 2 epidermal
SMDNSRNLDLD	L	S	11	2	0.9994	2	33871.2	P35908	Keratin, type II cytoskeletal 2 epidermal
SMDNSRNLDLDSIIA	L	E	15	2	0.9995	7	363872	P35908	Keratin, type II cytoskeletal 2 epidermal
SMDNSRNLDLDSIIAE	L	V	16	2	0.999	2	75171.9	P35908	Keratin, type II cytoskeletal 2 epidermal
SMDNSRNLDLDSIIAEVK	L	A	18	3	1	4	72163.7	P35908	Keratin, type II cytoskeletal 2 epidermal
SMDNSRNLDLDSIIAEVKAQ	L	Y	20	3	0.9965	1	5473.67	P35908	Keratin, type II cytoskeletal 2 epidermal
SQEDPDYGIR	L	D	10	2	0.9951	2	2278.13	P04040	Catalase
SQLALKQSLEAS	Q	L	12	2	0.9957	3	182253	P13645	Keratin, type I cytoskeletal 10
SQNSELNNM	T	Q	9	2	0.9948	6	123959	P35908	Keratin, type II cytoskeletal 2 epidermal
SQNSELNNMQ	T	D	10	2	0.9996	2	6590.05	P35908	Keratin, type II cytoskeletal 2 epidermal
SQNSELNNMQDLVE	T	D	14	2	0.9998	3	7624.83	P35908	Keratin, type II cytoskeletal 2 epidermal
SQNSELNNMQDLVEDY	T	K	16	2	1	17	297139	P35908	Keratin, type II cytoskeletal 2 epidermal
SRSAVLVVA	V	Y	9	2	0.9752	1	3913.74	A0A836AMJ1	Inactive dual specificity phosphatase 27
SRSGGGGGGGFGRVS	V	L	15	2	0.9879	1	0	A0A6P7DXP2	Keratin, type II cytoskeletal 5
SRSGGGGGGGLGSGGSIR	L	S	18	3	0.9998	2	17215.2	P35527	Keratin, type I cytoskeletal 9
SRSGGGGGGGLGSGGSIRS	L	S	19	3	0.9993	5	3494.64	P35527	Keratin, type I cytoskeletal 9
SRSGGGGGGGLGSGGSIRSS	L	Y	20	3	0.9998	1	8479.28	P35527	Keratin, type I cytoskeletal 9
SRSGGGGGGGLGSGGSIRSSY	L	S	21	3	1	4	10755.6	P35527	Keratin, type I cytoskeletal 9
SRSGGGGGGGLGSGGSIRSSYSRF	L	S	24	4	0.9975	1	2558.65	P35527	Keratin, type I cytoskeletal 9
SSAKEVTQL	Q	R	9	2	0.9864	2	76652	P35527	Keratin, type I cytoskeletal 9
SSGGFSGGSF	F	S	10	1	0.9978	6	42212.3	P13645	Keratin, type I cytoskeletal 10
SSGGFSGGSFSRG	F	S	13	2	0.9976	4	6142.15	P13645	Keratin, type I cytoskeletal 10
SSGGFSGGSFSRGS	F	S	14	2	0.9975	2	7632.32	P13645	Keratin, type I cytoskeletal 10
SSGGGSRGGSSSGGGYGSGGGGSS	H	S	24	2	0.9739	1	0	P35908	Keratin, type II cytoskeletal 2 epidermal
SSGGGYGGGSSGGGSSGGGYGGGSSSGG	G	H	28	2	0.9777	1	11566.5	P13645	Keratin, type I cytoskeletal 10
SSGGHGGSSSGGYGGGSSGGGGGGY	S	G	25	2	1	5	12741.6	P13645	Keratin, type I cytoskeletal 10
SSGGYGGGSSGGGGGGY	S	G	17	2	0.9997	3	4083.22	P13645	Keratin, type I cytoskeletal 10
SSGGYGGGSSGGGGGGYGGGS	S	S	21	2	0.9993	3	3893.54	P13645	Keratin, type I cytoskeletal 10
SSGGYGGGSSGGGGGGYGGGSSGGGSSS	S	G	28	2	1	4	15043.9	P13645	Keratin, type I cytoskeletal 10
SSGSVGESSSKGP	S	R	13	2	0.9996	2	61015.7	P13645	Keratin, type I cytoskeletal 10
SSKGSLGGGF	S	S	10	2	0.9975	5	144755	P13645	Keratin, type I cytoskeletal 10
SSKGSLGGGFSS	S	G	12	2	0.9889	2	87241.6	P13645	Keratin, type I cytoskeletal 10
SSKGSLGGGFSSG	S	G	13	2	0.9991	5	198221	P13645	Keratin, type I cytoskeletal 10
SSKGSLGGGFSSGGF	S	S	15	2	0.9998	4	68112	P13645	Keratin, type I cytoskeletal 10
SSKGSLGGGFSSGGFSGG	S	S	18	2	0.9999	7	49278.8	P13645	Keratin, type I cytoskeletal 10
SSKGSLGGGFSSGGFSGGS	S	F	19	2	0.9999	2	22594.6	P13645	Keratin, type I cytoskeletal 10
SSKGSLGGGFSSGGFSGGSF	S	S	20	2	1	4	138070	P13645	Keratin, type I cytoskeletal 10
SSKGSLGGGFSSGGFSGGSFS	S	R	21	2	0.9794	2	3427.34	P13645	Keratin, type I cytoskeletal 10
SSKGSLGGGFSSGGFSGGSFSRGS	S	S	24	3	0.9894	1	1989.47	P13645	Keratin, type I cytoskeletal 10
SSSGGGGGGGRFSSS	F	S	15	2	0.9998	13	7603.78	P35527	Keratin, type I cytoskeletal 9
SSSGSVGESSSKGP	S	R	14	2	0.9998	3	12559.1	P13645	Keratin, type I cytoskeletal 10
SSSKGSLGGGF	I	S	11	2	0.9992	4	100256	P13645	Keratin, type I cytoskeletal 10
SSSKGSLGGGFSS	I	G	13	2	0.9996	2	48562.3	P13645	Keratin, type I cytoskeletal 10
SSSKGSLGGGFSSG	I	G	14	2	0.9982	4	110791	P13645	Keratin, type I cytoskeletal 10
SSSKGSLGGGFSSGGF	I	S	16	2	0.9997	4	34670.4	P13645	Keratin, type I cytoskeletal 10
SSSKGSLGGGFSSGGFSGG	I	S	19	2	1	4	26482.3	P13645	Keratin, type I cytoskeletal 10
SSSKGSLGGGFSSGGFSGGS	I	F	20	2	1	9	12066.7	P13645	Keratin, type I cytoskeletal 10
SSSKGSLGGGFSSGGFSGGSF	I	S	21	2	1	8	100817	P13645	Keratin, type I cytoskeletal 10
SSSSGSVGESSSKGP	K	R	15	2	0.9983	1	2814.31	P13645	Keratin, type I cytoskeletal 10
SSTISSNVASKA	T	A	12	2	0.9825	1	2036.41	P35908	Keratin, type II cytoskeletal 2 epidermal
STGDVNVEMN	V	A	10	1,2	0.9996	12	57341.5	P13645	Keratin, type I cytoskeletal 10
STGDVNVEMNAAPGVDLT	V	Q	18	2	0.9994	5	24335.9	P13645	Keratin, type I cytoskeletal 10
STGDVNVEMNAAPGVDLTQ	V	L	19	2	0.9986	4	5388.91	P13645	Keratin, type I cytoskeletal 10
STGDVNVEMNAAPGVDLTQL	V	L	20	2	0.9998	5	37363.7	P13645	Keratin, type I cytoskeletal 10
STGDVNVEMNAAPGVDLTQLL	V	N	21	2	0.9988	4	18874	P13645	Keratin, type I cytoskeletal 10
STGDVNVEMNAAPGVDLTQLLNNM	V	R	24	3	0.9999	3	4042.62	P13645	Keratin, type I cytoskeletal 10
STMQELNSRLA	K	S	11	2	0.9993	7	5903.26	P35527	Keratin, type I cytoskeletal 9
SVEADINGL	Q	R	9	1	0.9956	7	10832.7	P13645	Keratin, type I cytoskeletal 10
SVEADINGLR	Q	R	10	2	0.9958	3	12656.7	P13645	Keratin, type I cytoskeletal 10
SVEADINGLRRVLDEL	Q	T	16	3	0.9908	1	7444.39	P13645	Keratin, type I cytoskeletal 10
SVEADINGLRRVLDELTLT	Q	K	19	3	0.9993	5	31545.7	P13645	Keratin, type I cytoskeletal 10
SVEDAARLS	L	Q	9	2	0.9946	4	4538.77	P04040	Catalase
SVNQSLLQPL	V	N	10	2	0.9537	1	14295.5	P35908	Keratin, type II cytoskeletal 2 epidermal
SYGSGGGSYGSGGGGGGHGSY	S	G	21	2	1	1	10165	P04264	Keratin, type II cytoskeletal 1
SYKSEIT	S	E	7	2	0.9725	1	44936.5	P13645	Keratin, type I cytoskeletal 10
SYKSEITEL	S	R	9	2	0.9939	3	178995	P13645	Keratin, type I cytoskeletal 10
SYKSEITELR	S	R	10	3	0.9649	1	0	P13645	Keratin, type I cytoskeletal 10
SYKSEITELRRNVQ	S	A	14	3	0.9962	1	2540.7	P13645	Keratin, type I cytoskeletal 10
SYLDKVQ	A	A	7	2	0.9702	2	29142.3	P35527	Keratin, type I cytoskeletal 9
SYLDKVQA	A	L	8	2	0.965	1	18135.8	P35527	Keratin, type I cytoskeletal 9
SYLDKVQAL	A	E	9	2	0.9991	2	123660	P35527	Keratin, type I cytoskeletal 9
TAAENDFVT	R	L	9	1	0.996	4	3977.93	P35908	Keratin, type II cytoskeletal 2 epidermal
TAAENDFVTL	R	K	10	2	0.9565	1	19242.7	P35908	Keratin, type II cytoskeletal 2 epidermal
TAAENDFVTLK	R	K	11	2	0.9986	3	9805.48	P35908	Keratin, type II cytoskeletal 2 epidermal
TAERTSQNSELNNM	L	Q	14	2	0.9997	1	8876.42	P35908	Keratin, type II cytoskeletal 2 epidermal
TANEKSTMQEL	L	N	11	2	0.9998	4	28114	P35527	Keratin, type I cytoskeletal 9
TANEKSTMQELN	L	S	12	2	0.978	2	3984.59	P35527	Keratin, type I cytoskeletal 9
TANEKSTMQELNSR	L	L	14	3	0.9994	2	2048.15	P35527	Keratin, type I cytoskeletal 9
TANEKSTMQELNSRLA	L	S	16	2,3	1	8	92463.5	P35527	Keratin, type I cytoskeletal 9
TEELAYL	L	K	7	1	0.9854	2	37917.4	P13645	Keratin, type I cytoskeletal 10
TEELAYLK	L	K	8	2	0.9865	7	540854	P13645	Keratin, type I cytoskeletal 10
TEELAYLKK	L	N	9	2,3	0.9917	3	149142	P13645	Keratin, type I cytoskeletal 10
TEELAYLKKN	L	H	10	2,3	0.9965	5	26883.8	P13645	Keratin, type I cytoskeletal 10
TEELAYLKKNHEEEMKDL	L	R	18	3	1	7	64710.3	P13645	Keratin, type I cytoskeletal 10
TEELNKEVASN	K	T	11	2	0.9535	1	7534.15	O77727	Keratin, type I cytoskeletal 15
TEELNREVAT	K	N	10	2	0.9933	2	7613.56	A0A836A6R1	Keratin, type I cytoskeletal 14
TEELNREVATN	K	S	11	2	0.9984	4	85695	A0A836A6R1	Keratin, type I cytoskeletal 14
TEELNREVATNS	K	E	12	2	0.9995	2	19485.5	A0A836A6R1	Keratin, type I cytoskeletal 14
TEIDNNIEQIS	T	S	11	2	0.994	1	18350.5	P13645	Keratin, type I cytoskeletal 10
TEIDNNIEQISSY	T	K	13	2	0.994	4	4129.09	P13645	Keratin, type I cytoskeletal 10
TGGIIDPKESHRLPVDIA	A	Y	18	3	0.9993	3	22485.2	A0A836CSG7	SH3 domain-containing protein
TGQNSGDVNVEIN	L	V	13	2	0.995	2	8915.86	P35527	Keratin, type I cytoskeletal 9
THISDTNVI	Q	L	9	2	0.9836	1	2200.43	A0A836D582	IF rod domain-containing protein
THISDTNVIL	Q	S	10	2	0.995	2	31730.2	A0A836D582	IF rod domain-containing protein
THISDTNVILS	Q	M	11	2	0.9917	4	4436.03	A0A836D582	IF rod domain-containing protein
THVSDTSVVL	Q	S	10	2	0.9968	1	13147	A0A6P7DXP2	Keratin, type II cytoskeletal 5
THVSDTSVVLS	Q	M	11	2	0.9981	6	5320.72	A0A6P7DXP2	Keratin, type II cytoskeletal 5
TIDDLKDQIVDL	N	T	12	2	0.9985	3	73319.8	P35527	Keratin, type I cytoskeletal 9
TIDDLKNQIL	K	N	10	2	0.9894	3	18051.6	P13645	Keratin, type I cytoskeletal 10
TISGGGSRGGGGGGYGSGGSSY	T	G	22	2	0.9987	3	2205.6	P04264	Keratin, type II cytoskeletal 1
TISSNVASKA	S	A	10	2	0.9968	1	7250.99	P35908	Keratin, type II cytoskeletal 2 epidermal
TITLEVEPSDTIENVKAK	K	I	18	3	0.9978	3	5782.54	P0C276	Ubiquitin-ribosomal protein eL40 fusion protein
TKADLEMQIESL	L	T	12	2	0.9923	2	15220.9	P13645	Keratin, type I cytoskeletal 10
TKYEELQQTA	Q	G	10	2	0.9513	1	4761.61	A0A6P7DXP2	Keratin, type II cytoskeletal 5
TLLDIDNTRMTLDDF	K	R	15	2	1	5	6364.27	P35527	Keratin, type I cytoskeletal 9
TLLEGEESR	R	M	9	2	0.9817	1	3682.22	P04264	Keratin, type II cytoskeletal 1
TLLEGEESRMS	R	G	11	2	0.9978	3	19396.2	P04264	Keratin, type II cytoskeletal 1
TLNDMRQEYEQL	K	I	12	2	0.9957	2	9953.07	P35527	Keratin, type I cytoskeletal 9
TLTKADLEMQIESL	L	T	14	2	0.9962	2	5499.22	P13645	Keratin, type I cytoskeletal 10
TMEKSDLEMQ	L	Y	10	2	0.9977	2	11849	P35527	Keratin, type I cytoskeletal 9
TMEKSDLEMQYE	L	T	12	2	0.9992	5	5291.01	P35527	Keratin, type I cytoskeletal 9
TMEKSDLEMQYET	L	L	13	2	0.9999	3	29012	P35527	Keratin, type I cytoskeletal 9
TMEKSDLEMQYETL	L	Q	14	2	1	2	103057	P35527	Keratin, type I cytoskeletal 9
TMFENVTRA	M	L	9	2	0.9922	1	2929.14	W5PS33	Gasdermin A
TMFENVTRAL	M	T	10	2	0.9999	2	27417.8	W5PS33	Gasdermin A
TMQELNSRLA	S	S	10	2	0.9959	5	4733.47	P35527	Keratin, type I cytoskeletal 9
TNAENEFVTIK	R	K	11	2	0.999	6	632810	P04264	Keratin, type II cytoskeletal 1
TNFDAERDALNIE	Y	T	13	2	0.9988	6	4966.15	A2SW69	Annexin A2
TQISETNVIL	Q	S	10	2	0.9873	2	176787	P04264	Keratin, type II cytoskeletal 1
TQISETNVILS	Q	M	11	2	0.9759	1	15198.3	P04264	Keratin, type II cytoskeletal 1
TRAKGTKAPMDSLIQELS	R	A	18	3	0.9653	1	4761.59	A0A836A140	Myelin transcription factor 1 domain-containing protein
TRLEQEIATY	K	R	10	2	0.993	3	7248.67	A0A836A6R1	Keratin, type I cytoskeletal 14
TRTHNLEPY	S	F	9	2	0.9852	1	3048.4	P04264	Keratin, type II cytoskeletal 1
TSHTTISGGGSRGGGGGGYGSGGSSY	S	G	26	3	1	8	5828.79	P04264	Keratin, type II cytoskeletal 1
TSVSRSGGGGGGGFGRVS	F	L	18	3	0.9658	1	1093.2	A0A6P7DXP2	Keratin, type II cytoskeletal 5
TTAENEFVMLK	R	K	11	2	0.9992	14	10029.5	A0A6P7DXP2	Keratin, type II cytoskeletal 5
TTDNANIL	L	L	8	1	0.9904	4	92048.1	P13645	Keratin, type I cytoskeletal 10
TTDNANILL	L	Q	9	1,2	0.9929	5	89482.8	P13645	Keratin, type I cytoskeletal 10
TTEIDNNIE	L	Q	9	1,2	0.998	6	218679	P13645	Keratin, type I cytoskeletal 10
TTEIDNNIEQI	L	S	11	2	0.9832	2	4010.84	P13645	Keratin, type I cytoskeletal 10
TTEIDNNIEQIS	L	S	12	2	0.996	9	600048	P13645	Keratin, type I cytoskeletal 10
TTEIDNNIEQISS	L	Y	13	2	0.9993	4	38117.5	P13645	Keratin, type I cytoskeletal 10
TTEIDNNIEQISSY	L	K	14	2	0.9998	5	128471	P13645	Keratin, type I cytoskeletal 10
TTRAEVHCPASVGTAEMGAAPPNLQ	D	P	25	3	0.9518	1	3533.06	W5QBT7	Potassium voltage-gated channel subfamily H member 4
TVAGESGSADTVRDPRGF	S	A	18	3	0.9983	2	8971.51	P04040	Catalase
TVGNNKTLL	L	D	9	2	0.9807	1	17424.5	P35527	Keratin, type I cytoskeletal 9
TVGNNKTLLDID	L	N	12	2	0.9949	5	84259.6	P35527	Keratin, type I cytoskeletal 9
TVGNNKTLLDIDNT	L	R	14	2	0.9999	2	30458.9	P35527	Keratin, type I cytoskeletal 9
TVGNNKTLLDIDNTR	L	M	15	3	0.9994	1	4968.47	P35527	Keratin, type I cytoskeletal 9
TVGNNKTLLDIDNTRM	L	T	16	2,3	1	13	183315	P35527	Keratin, type I cytoskeletal 9
TVGNNKTLLDIDNTRMT	L	L	17	3	1	5	9581.31	P35527	Keratin, type I cytoskeletal 9
TVGNNKTLLDIDNTRMTL	L	D	18	3	1	4	19010.7	P35527	Keratin, type I cytoskeletal 9
TVGNNKTLLDIDNTRMTLDDF	L	R	21	3	1	19	114856	P35527	Keratin, type I cytoskeletal 9
TVGNNKTLLDIDNTRMTLDDFRIK	L	F	24	4	0.9928	1	1697.02	P35527	Keratin, type I cytoskeletal 9
TVHPDTGVIT	F	T	10	2	0.9792	3	25883.1	A0A836CU55	Cadherin domain-containing protein
TYRKLLEGEESRMS	A	G	14	3	0.9773	1	775.246	A0A836D501	IF rod domain-containing protein
TYRTLLEGEESRMS	A	G	14	3	0.9995	4	5357.9	P04264	Keratin, type II cytoskeletal 1
VAHVDDMPNAL	A	S	11	2	0.9948	2	7019.32	P69905	Hemoglobin subunit alpha
VALRQSVEADIN	E	G	12	2	0.9958	3	19435.8	P13645	Keratin, type I cytoskeletal 10
VAPGKDLTK	N	T	9	2	0.992	1	4160.41	P35527	Keratin, type I cytoskeletal 9
VAPGKDLTKT	N	L	10	2	0.9945	2	19090.4	P35527	Keratin, type I cytoskeletal 9
VAPGKDLTKTL	N	N	11	2	0.9979	3	87534.5	P35527	Keratin, type I cytoskeletal 9
VAPGKDLTKTLNDM	N	R	14	2,3	0.9988	6	33149.8	P35527	Keratin, type I cytoskeletal 9
VAPGKDLTKTLNDMRQEYEQL	N	I	21	3	0.9978	1	18208.3	P35527	Keratin, type I cytoskeletal 9
VDLLNQEIEFL	K	K	11	2	0.9547	1	3939.47	P35908	Keratin, type II cytoskeletal 2 epidermal
VDLQAKLDNL	K	Q	10	2	0.9971	1	17308.6	P04264	Keratin, type II cytoskeletal 1
VDLQAKLDNLQQEIDFL	K	T	17	2	1	1	23264	P04264	Keratin, type II cytoskeletal 1
VDLQAKLDNLQQEIDFLT	K	A	18	2	0.9965	1	3477.68	P04264	Keratin, type II cytoskeletal 1
VDLQAKLDNLQQEIDFLTA	K	L	19	2	0.9995	2	8113.98	P04264	Keratin, type II cytoskeletal 1
VDNAYMIK	D	V	8	2	0.9763	1	2808.43	P35908	Keratin, type II cytoskeletal 2 epidermal
VEADINGLR	S	R	9	2	0.993	8	6880.99	P13645	Keratin, type I cytoskeletal 10
VEADINGLRRVLDEL	S	T	15	3	0.9811	1	41890.7	P13645	Keratin, type I cytoskeletal 10
VEADINGLRRVLDELTLT	S	K	18	3	0.9885	1	57772.2	P13645	Keratin, type I cytoskeletal 10
VEENRIDVEIL	E	R	11	2	0.9934	4	10410.1	A0A836CU55	Cadherin domain-containing protein
VEEPQNLIKQ	L	N	10	2	0.9986	3	17014	P02768	Albumin
VELQSKVDLL	K	N	10	2	0.9974	3	15035.7	P35908	Keratin, type II cytoskeletal 2 epidermal
VEMDAAPGVDLS	N	R	12	2	0.9591	1	2621.55	A0A836A6R1	Keratin, type I cytoskeletal 14
VEMNAAPGVDLT	N	Q	12	2	0.9978	1	3791.88	P13645	Keratin, type I cytoskeletal 10
VFGEATKQPGIT	Q	F	12	2	0.9832	1	3957.09	P07339	Cathepsin D
VGGDVNVEMDAAPGVDLS	Q	R	18	2	0.9991	8	21798.3	A0A836A6R1	Keratin, type I cytoskeletal 14
VGLGGTKSISIS	L	V	12	2	0.9988	2	9838.67	P35908	Keratin, type II cytoskeletal 2 epidermal
VHLTPEEKSAVT	M	A	12	2,3	0.999	4	13937.3	P68871	Hemoglobin subunit beta
VIDEELLGDGH	M	S	11	2	0.9956	1	1686.69	A0A836AE33	Proteasome subunit beta type-4
VIDLDEEFSAN	R	W	11	2	0.9858	1	38157.1	A0A836CQZ0	Cadherin domain-containing protein
VIIEGDLERTEERAELA	L	E	17	3	0.977	1	1975.73	A0A836D859	BIG2 domain-containing protein
VLDNLTMEKS	Q	D	10	2	0.9954	2	5343.61	P35527	Keratin, type I cytoskeletal 9
VLDNLTMEKSDLEMQ	Q	Y	15	2	0.9998	18	7390.86	P35527	Keratin, type I cytoskeletal 9
VLDNLTMEKSDLEMQYETL	Q	Q	19	2	0.9998	7	16470.4	P35527	Keratin, type I cytoskeletal 9
VLEEELRLA	E	R	9	2	0.9961	4	8828.02	A0A836CSG7	SH3 domain-containing protein
VLEQDKARLQ	K	R	10	2,3	0.9978	6	15034.9	A0A836CSG7	SH3 domain-containing protein
VLQTKWELL	Q	Q	9	2	0.9876	3	11561.2	P04264	Keratin, type II cytoskeletal 1
VLSPADKT	M	N	8	2	0.9578	1	3023.69	P69905	Hemoglobin subunit alpha
VNIVEKY	L	G	7	2	0.9833	1	5239.03	A0A835ZZN2	Bleomycin hydrolase
VNLGGSKSIS	L	I	10	2	0.998	2	7588.58	P04264	Keratin, type II cytoskeletal 1
VNLGGSKSISIS	L	V	12	2	0.9998	5	254681	P04264	Keratin, type II cytoskeletal 1
VNQSLLQPLNVKVDPEIQ	S	N	18	2	1	4	7270.31	P35908	Keratin, type II cytoskeletal 2 epidermal
VSRSEVDML	M	K	9	2	0.9964	2	7004.33	A2SW69	Annexin A2
VSTGDVNVE	N	M	9	1	0.997	4	24688.8	P13645	Keratin, type I cytoskeletal 10
VSTGDVNVEMN	N	A	11	2	0.9965	1	17669.5	P13645	Keratin, type I cytoskeletal 10
VSTGDVNVEMNAAPGVDLT	N	Q	19	2	0.9996	4	4986.56	P13645	Keratin, type I cytoskeletal 10
VSTGDVNVEMNAAPGVDLTQL	N	L	21	2	0.9969	2	2765.7	P13645	Keratin, type I cytoskeletal 10
VSTSHTTIS	S	G	9	2	0.9907	2	25159.2	P04264	Keratin, type II cytoskeletal 1
VSVNGESVE	F	S	9	1	0.9855	1	21247.3	A0A836D398	Vacuolar protein sorting-associated protein 54
VTEGGISIL	S	N	9	1	0.9786	1	46947.7	W5QDY2	Ig-like domain-containing protein
WGKVNVDEVGGEAL	L	G	14	2	0.9999	6	5208.2	P68871	Hemoglobin subunit beta
YEDEINK	K	R	7	2	0.9602	3	4250.86	P04264	Keratin, type II cytoskeletal 1
YEDEINKR	K	T	8	2,3	0.9596	2	12632.4	P04264	Keratin, type II cytoskeletal 1
YEDEINKRT	K	N	9	2,3	0.9957	3	26115.1	P04264	Keratin, type II cytoskeletal 1
YEDEINKRTAAENDFVT	K	L	17	3	0.9853	1	9511.1	P35908	Keratin, type II cytoskeletal 2 epidermal
YEDEINKRTAAENDFVTL	K	K	18	3	0.9945	2	27280.6	P35908	Keratin, type II cytoskeletal 2 epidermal
YEDEINKRTNAE	K	N	12	3	0.9994	2	8200.05	P04264	Keratin, type II cytoskeletal 1
YEDEINKRTNAENE	K	F	14	3	0.9884	1	4018.14	P04264	Keratin, type II cytoskeletal 1
YEDEINKRTNAENEFVTIK	K	K	19	3,4	1	14	421568	P04264	Keratin, type II cytoskeletal 1
YEDEISKRTDMEFT	R	F	14	3	0.9962	2	4346.97	A0A836AKC2	IF rod domain-containing protein
YEDIAQK	Q	S	7	2	0.9752	1	186944	P04264	Keratin, type II cytoskeletal 1
YEDIAQKS	Q	K	8	2	0.9869	2	216957	P04264	Keratin, type II cytoskeletal 1
YEDIAQKSK	Q	A	9	2,3	0.9987	5	20703.5	P04264	Keratin, type II cytoskeletal 1
YEDIAQKSKA	Q	E	10	2	0.9968	1	4591.73	P04264	Keratin, type II cytoskeletal 1
YEDIAQKSKAE	Q	A	11	2,3	1	5	162741	P04264	Keratin, type II cytoskeletal 1
YEDIAQKSKAEAE	Q	S	13	2,3	1	15	1.0699e+06	P04264	Keratin, type II cytoskeletal 1
YEDIAQKSKAEAES	Q	L	14	3	0.999	2	11667.5	P04264	Keratin, type II cytoskeletal 1
YEDIAQKSKAEAESL	Q	Y	15	2,3	1	15	621861	P04264	Keratin, type II cytoskeletal 1
YEDIAQKSKAEAESLY	Q	Q	16	2,3	1	6	50654.3	P04264	Keratin, type II cytoskeletal 1
YEDIAQKSKAEAESLYQ	Q	S	17	3	0.9998	5	23903.8	P04264	Keratin, type II cytoskeletal 1
YEDIAQKSKAEAESLYQS	Q	K	18	2,3	1	12	489909	P04264	Keratin, type II cytoskeletal 1
YEDIAQKSKAEAESLYQSK	Q	Y	19	3,4	0.9996	3	31544.3	P04264	Keratin, type II cytoskeletal 1
YEEIANR	Q	S	7	2	0.9547	1	8577.48	W5Q6E8	Keratin, type II cytoskeletal 75
YEEIANRS	Q	R	8	2	0.9515	1	21076.1	W5Q6E8	Keratin, type II cytoskeletal 75
YEEIAQRSKDEAE	Q	A	13	3	0.9778	1	28634.4	A0A836D501	IF rod domain-containing protein
YEEIAQRSKEEAE	Q	A	13	2,3	0.9974	2	30679.7	P35908	Keratin, type II cytoskeletal 2 epidermal
YEEIAQRSKEEAEA	Q	L	14	2,3	0.9925	3	16420.1	P35908	Keratin, type II cytoskeletal 2 epidermal
YEEIAQRSKEEAEAL	Q	Y	15	2,3	1	22	2451897	P35908	Keratin, type II cytoskeletal 2 epidermal
YEEIAQRSKEEAEALY	Q	H	16	3	0.9987	6	33497.1	P35908	Keratin, type II cytoskeletal 2 epidermal
YEELQIT	K	A	7	1	0.9848	4	9218.79	P04264	Keratin, type II cytoskeletal 1
YEELQVTVG	K	R	9	2	0.9952	4	17562	P35908	Keratin, type II cytoskeletal 2 epidermal
YENEVAL	K	R	7	1	0.9825	2	4960.21	P13645	Keratin, type I cytoskeletal 10
YENEVALR	K	Q	8	2	0.9953	4	540916	P13645	Keratin, type I cytoskeletal 10
YENEVALRQ	K	S	9	2	0.9989	11	1.23564e+06	P13645	Keratin, type I cytoskeletal 10
YENEVALRQS	K	V	10	2	0.9995	4	387917	P13645	Keratin, type I cytoskeletal 10
YEQLAEQNRKDAEAW	Q	F	15	3	0.9987	3	14722.2	P13645	Keratin, type I cytoskeletal 10
YETELNLR	K	L	8	2	0.9741	3	20154.8	A0A836A6R1	Keratin, type I cytoskeletal 14
YETELNLRM	K	S	9	2	0.9992	2	37235.6	A0A835ZYS9	Keratin, type I cytoskeletal 17
YETELNLRMS	K	V	10	2	0.9986	2	17479.9	A0A835ZYS9	Keratin, type I cytoskeletal 17
YHSKYEEL	L	Q	8	2	0.9769	1	31383.2	P35908	Keratin, type II cytoskeletal 2 epidermal
YKTIDDLK	Y	N	8	2	0.9947	2	6279.3	P13645	Keratin, type I cytoskeletal 10
YKTIDDLKNQ	Y	I	10	2,3	0.9991	5	74294.2	P13645	Keratin, type I cytoskeletal 10
YKTIDDLKNQI	Y	L	11	2,3	0.9998	3	47525.9	P13645	Keratin, type I cytoskeletal 10
YKTIDDLKNQIL	Y	N	12	2,3	0.9993	7	120390	P13645	Keratin, type I cytoskeletal 10
YLDKVQAL	S	E	8	2	0.9537	1	4598.67	P35527	Keratin, type I cytoskeletal 9
YLSRSGGGGGGGLGSGGSIR	S	S	20	3	0.9954	2	3314.17	P35527	Keratin, type I cytoskeletal 9
YMNKVELE	A	A	8	2	0.9816	3	25609.5	A0A6P7DXP2	Keratin, type II cytoskeletal 5
YMNKVELEAK	A	V	10	2,3	0.9959	6	16199.4	A0A6P7DXP2	Keratin, type II cytoskeletal 5
YMTKVDLQ	A	A	8	2	0.9979	5	9901.83	P04264	Keratin, type II cytoskeletal 1
YNTIDDLKDQ	Y	I	10	2	0.9985	5	31479.7	P35527	Keratin, type I cytoskeletal 9
YNTIDDLKDQIV	Y	D	12	2	0.9986	4	6080.42	P35527	Keratin, type I cytoskeletal 9
YNTIDDLKDQIVD	Y	L	13	2	0.9908	2	2817.07	P35527	Keratin, type I cytoskeletal 9
YNTIDDLKDQIVDL	Y	T	14	2	1	5	785140	P35527	Keratin, type I cytoskeletal 9
YNTIDDLKDQIVDLT	Y	V	15	2	0.9978	1	10311.7	P35527	Keratin, type I cytoskeletal 9
YQAELSQMQ	L	T	9	2	0.9979	1	15384.1	P04264	Keratin, type II cytoskeletal 1
YQAELSQMQT	L	Q	10	2	0.9912	3	6171.13	P04264	Keratin, type II cytoskeletal 1
YQAELSQMQTQIS	L	E	13	2	0.9996	3	13235.6	P04264	Keratin, type II cytoskeletal 1
YQSKYEEL	L	Q	8	2	0.9845	4	236502	P04264	Keratin, type II cytoskeletal 1
YQSKYEELQ	L	I	9	2	0.9503	1	3463.34	P04264	Keratin, type II cytoskeletal 1
YQSKYEELQIT	L	A	11	2	0.9801	1	104491	P04264	Keratin, type II cytoskeletal 1
YQTKYEEL	W	Q	8	2	0.9481	1	3702.04	A0A6P7DXP2	Keratin, type II cytoskeletal 5
YSISGPGVDKEPFNL	F	F	15	2	0.9962	3	4835.85	A0A836CU55	Cadherin domain-containing protein
YTDAPSFSDIPNPIGSENSEKTTMPLW	Q	-	27	3	0.9998	4	4864.3	P02662	Alpha-S1-casein

## Sheet: Table S4 - RP-HPLC fraction 12
Table S4. Peptide sequences identified by LC-MS/MS in the RP-HPLC fraction 12 of the bromelain-soluble sheepskin protein extract after gastrointestinal digestion.
Peptide sequence	Prev AA	Next AA	Peptide Length	Charges	Probability	Spectral Count	Intensity	Protein ID	Protein Description
AGEDGHPGKPG	K	R	11	2	0.9824	3	56778	W5NTT7	Collagen type I alpha 2 chain
AGPPGADGQPG	F	A	11	1	0.9369	1	239450	A0A835ZZ30	Collagen alpha-1(I) chain
AGVMGPAGSR	R	G	10	2	0.9573	1	32697.2	W5NTT7	Collagen type I alpha 2 chain
AKGEAGPQGPR	G	G	11	2,3	0.9896	5	64476.4	A0A835ZZ30	Collagen alpha-1(I) chain
DGAPGKDGVR	A	G	10	2	0.9306	1	114472	A0A835ZZ30	Collagen alpha-1(I) chain
DGNPGNDGPPG	R	R	11	1	0.98	1	13055	W5NTT7	Collagen type I alpha 2 chain
DKGETGPSGPA	G	G	11	2	0.9431	1	29603.2	A0A835ZZ30	Collagen alpha-1(I) chain
DLYANTVLSGGTTMYPGIADR	K	M	21	2	0.9994	3	6365.28	P60713	Actin, cytoplasmic 1
DMPEDSDT	Y	Y	8	1	0.9495	2	9679.03	A0A835ZP30	Spliceosome RNA helicase DDX39B
DNVDPNPE	L	N	8	1	0.975	2	13447	A0A835ZT98	AP-2 complex subunit alpha
DQETTGVEGPK	T	G	11	2	0.9764	2	15017.4	A0A835ZZ30	Collagen alpha-1(I) chain
EADIDGDGQ	R	V	9	1	0.9741	1	66487.2	Q6YNX6	Calmodulin
EGAPGAEGSPG	R	R	11	1	0.8968	1	5259.51	A0A835ZZ30	Collagen alpha-1(I) chain
EGAPGAEGSPGR	R	D	12	2	0.9876	1	24802.2	A0A835ZZ30	Collagen alpha-1(I) chain
FEMEQNLRQGVDADIN	K	G	16	2	0.9977	1	24593.7	P35527	Keratin, type I cytoskeletal 9
FNDGTDEK	R	K	8	2	0.9129	1	83251.3	A0A835ZPT8	ATP synthase subunit alpha, mitochondrial
GADGAPGKDGVR	K	G	12	3	0.9745	2	15754.3	A0A835ZZ30	Collagen alpha-1(I) chain
GANGAPGNDGA	R	K	11	1	0.9702	1	8673.39	A0A835ZZ30	Collagen alpha-1(I) chain
GDAGPAGPK	K	G	9	2	0.9795	1	189763	A0A835ZZ30	Collagen alpha-1(I) chain
GEAGPQGPR	K	G	9	2	0.9076	2	2790.89	A0A835ZZ30	Collagen alpha-1(I) chain
GGGGGGGLGSGGSIRSSY	S	S	18	2	0.9991	1	5726.32	P35527	Keratin, type I cytoskeletal 9
GGLGGQEEEEE	S	Q	11	2	0.9295	1	0	A0A836D7I7	INO80 complex subunit B-like conserved region domain-containing protein
GPAAGGGGPGAGAAAEE	G	I	17	2	0.9113	1	2.37539e+06	A0A836AH54	One cut domain family member
GPAGPAGPR	P	G	9	2	0.9385	7	2.24749e+06	W5NTT7	Collagen type I alpha 2 chain
GPAGPAGPRG	P	E	10	2	0.9421	8	14578.2	W5NTT7	Collagen type I alpha 2 chain
GPAGPAGSPGEDGDKGEIG	P	E	19	4	0.9194	1	0	A0A836AG27	Fibrillar collagen NC1 domain-containing protein (Fragment)
GPAGPQGPR	R	G	9	2	0.9798	102	10045533	A0A835ZZ30	Collagen alpha-1(I) chain
GPAGPRGPA	V	G	9	2	0.9266	2	3706.3	W5NTT7	Collagen type I alpha 2 chain
GPAGPTGPAGK	R	D	11	2	0.9764	3	383100	W5NTT7	Collagen type I alpha 2 chain
GPAGPTGPAGKDG	R	R	13	2	0.955	1	113112	W5NTT7	Collagen type I alpha 2 chain
GPPGSAGTPGKD	R	G	12	2	0.9948	1	84295.6	A0A835ZZ30	Collagen alpha-1(I) chain
GPSGPPGPDGN	R	K	11	1,2	0.9804	2	630485	W5NTT7	Collagen type I alpha 2 chain
IAPDTSPR	V	G	8	2	0.9203	1	27376.8	A0A6P7EDX8	S-formylglutathione hydrolase
ISWYDNEFGYSNRVVD	L	L	16	2	0.9968	4	5202.12	Q28554	Glyceraldehyde-3-phosphate dehydrogenase (Fragment)
ISWYDNEFGYSNRVVDL	L	M	17	2	0.9979	3	10130.1	Q28554	Glyceraldehyde-3-phosphate dehydrogenase (Fragment)
ITVVGVGAVGMACAISILMK	K	D	20	2	0.9423	1	1775.46	A0A6P7DAB4	L-lactate dehydrogenase
KGEAGPQGPR	A	G	10	2,3	0.983	13	67456.2	A0A835ZZ30	Collagen alpha-1(I) chain
KYSVWIGGSILASLSTFQQMWISK	R	Q	24	3	0.9958	2	3761.54	P60713	Actin, cytoplasmic 1
LDIDNTRMTLDDF	L	R	13	2	0.9978	5	10364.5	P35527	Keratin, type I cytoskeletal 9
LLGLLLGFLHYFRPLNCFLMRNRDVTQQPM	L	S	30	4	0.958	1	1369.29	A0A836CPX0	Sulfatase N-terminal domain-containing protein
LNDQANTLVDLAKTQNIMYDMISD	K	L	24	4	0.9589	1	0	A0A836AD06	Calmodulin-binding domain-containing protein
MTQIMFETFNTPAMYVAIQAVLSLYASGR	K	T	29	3	1	2	8263.03	P60713	Actin, cytoplasmic 1
NKPPNPPA	K	F	8	2	0.9393	1	99874.8	A0A836AAA4	Protein transport protein Sec24D
PAGGAGRPP	H	L	9	2	0.9151	1	645422	W5PD44	Multiple EGF like domains 8
QIDNARLAADDF	L	R	12	2	0.9753	2	2873.21	P13645	Keratin, type I cytoskeletal 10
RGPAGPQGPR	A	G	10	2,3	0.9843	3	1.42979e+06	A0A835ZZ30	Collagen alpha-1(I) chain
RNVSTGDVNVE	L	M	11	2	0.9824	1	10329.1	P13645	Keratin, type I cytoskeletal 10
RSLLEGEGSSGGGGRGGGSF	Y	G	20	2	0.9859	1	0	P13645	Keratin, type I cytoskeletal 10
SGDRGETGPAGPA	K	G	13	2	0.9844	1	329113	A0A835ZZ30	Collagen alpha-1(I) chain
SGPPGPDGNK	P	G	10	2	0.9558	1	18294	W5NTT7	Collagen type I alpha 2 chain
SKELTTEIDNNIEQIS	K	S	16	2	0.9778	1	7440.35	P13645	Keratin, type I cytoskeletal 10
SQLALKQSLEAS	Q	L	12	2	0.9933	1	3102.59	P13645	Keratin, type I cytoskeletal 10
SSKGSLGGGFSSGGFSGGSF	S	S	20	2	0.9998	2	3791.11	P13645	Keratin, type I cytoskeletal 10
TGSPGSPGPDG	L	K	11	1	0.9918	1	8008.9	A0A835ZZ30	Collagen alpha-1(I) chain
TRPPSTPE	T	G	8	2	0.9109	1	85158.5	A0A835ZU79	Minor histocompatibility antigen H13
VDKDAVPEN	E	L	9	2	0.9687	2	30550.4	P14639	Albumin
VNLGGSKSISIS	L	V	12	2	0.9749	2	7296.33	P04264	Keratin, type II cytoskeletal 1
YSVWIGGSILASLSTFQQMWISK	K	Q	23	3	0.9384	1	1670.31	P60713	Actin, cytoplasmic 1

## Sheet: Table S5 - RP-HPLC fraction 15
Table S5. Peptide sequences identified by LC-MS/MS in the RP-HPLC fraction 15 of the bromelain-soluble sheepskin protein extract after gastrointestinal digestion.
Peptide sequence	Prev AA	Next AA	Peptide Length	Charges	Probability	Spectral Count	Intensity	Protein ID	Protein Description
ADGPAGAPGTPGPQ	G	G	14	2	0.9758	2	59240.3	A0A835ZZ30	Collagen alpha-1(I) chain
AEHPQLVSK	V	L	9	2	0.9927	1	10099.3	A0A836AH38	Carboxypeptidase A1
AFATMNDNK	Y	I	9	2	0.9789	4	265740	W5QE55	chitinase
AGAQGPPGPAGPA	E	G	13	2	0.9855	3	122985	A0A835ZZ30	Collagen alpha-1(I) chain
AGPSGPNGPPGPA	A	G	13	2	0.9674	1	63798	W5NTT7	Collagen type I alpha 2 chain
AGVMGPAGSR	R	G	10	2	0.9454	2	88324	W5NTT7	Collagen type I alpha 2 chain
AHHSLMEGDR	W	Y	10	3	0.9617	1	4212.36	A0A2I7ZDY5	Cytochrome c oxidase subunit 3 (Fragment)
APGADGPAGAPGTPGPQ	G	G	17	2	0.9949	1	41769.3	A0A835ZZ30	Collagen alpha-1(I) chain
ARGPAGPQGPR	G	G	11	3	0.9686	2	6005.95	A0A835ZZ30	Collagen alpha-1(I) chain
AVGPAGAVGPR	G	G	11	2	0.9654	3	525535	W5NTT7	Collagen type I alpha 2 chain
AVGPAGPR	G	G	8	2	0.9025	1	12443.5	W5NTT7	Collagen type I alpha 2 chain
AVGQPGPPGPSGEEG	G	K	15	2	0.9949	2	85776.1	W5NTT7	Collagen type I alpha 2 chain
AVHVVPDQ	I	L	8	2	0.9039	1	20929	Q1ZZU7	Macrophage migration inhibitory factor
AVTELGRPDAK	R	H	11	2	0.9859	2	19155.4	A0A0N7JQW5	MHC class II antigen
CGSGAAECVLS	C	V	11	2	0.8867	1	103644	A0A836D0L7	Transcription initiation factor TFIID subunit 2
DAERPPSKPPPV	Y	E	12	3	0.9768	2	14705.3	A0A836D4S0	Dynactin subunit 1
DDDWGEDT	E	T	8	1	0.9617	6	12130	A0A836A1B9	Eukaryotic translation initiation factor 5
DDSPDLPK	K	L	8	2	0.9871	3	438815	P14639	Albumin
DGDEPVIH	N	L	8	2	0.9324	1	35286	A0A836CZI3	Protein KASH5
DGEAGAQGPPGPAGPA	K	G	16	2	0.9999	2	237896	A0A835ZZ30	Collagen alpha-1(I) chain
DGEAGAQGPPGPAGPAGE	K	R	18	2	0.999	1	69722.2	A0A835ZZ30	Collagen alpha-1(I) chain
DGEAGAQGPPGPAGPAGER	K	G	19	2	1	10	432056	A0A835ZZ30	Collagen alpha-1(I) chain
DGNPGSDGLPG	R	R	11	2	0.9177	2	807342	A0A836D5E3	Collagen alpha-1(III) chain
DGNPGSDGLPGR	R	D	12	2	0.9974	1	16114	A0A836D5E3	Collagen alpha-1(III) chain
DGRPGPPGPPGA	Q	R	12	2	0.9777	1	39832.5	A0A835ZZ30	Collagen alpha-1(I) chain
DGSVGPVGPA	S	G	10	1	0.9447	5	182866	W5NTT7	Collagen type I alpha 2 chain
DGTSGHPGPI	K	G	10	1,2	0.9965	6	1.10021e+06	A0A836D5E3	Collagen alpha-1(III) chain
DHDLPNTPH	H	S	9	2	0.9845	1	18348.4	A0A836CU55	Cadherin domain-containing protein
DIDVSGPK	A	V	8	2	0.8886	2	15634.5	A0A835ZU67	PDZ domain-containing protein
DKPEHIPDPD	W	A	10	2	0.9707	4	2.74618e+06	A0A6P3E5I0	Calreticulin
DKPEHIPDPDA	W	K	11	2	0.9076	2	15654.4	A0A6P3E5I0	Calreticulin
DLYANTVLSGGTTMYPGIADR	K	M	21	2	0.9985	3	4469.03	P60713	Actin, cytoplasmic 1
DNEGVIEPD	I	T	9	1	0.9682	1	6122.3	A0A6P7E0H4	Uncharacterized protein
DNLPNPDDR	F	K	9	2	0.8942	1	149936	A0A836AQP3	Signal recognition particle receptor subunit beta
DNQTLSHSLK	K	M	10	2	0.9791	2	18404.6	A0A836AE95	Vesicle transport protein USE1
DPAGGGDPI	F	L	9	1	0.8946	1	23570.2	O78749	Cytochrome c oxidase subunit 1
DSAFHPDTGE	Y	K	10	2	0.9407	1	12950	B2LU20	Sideroflexin-1
EAPGPGIKPE	E	V	10	2	0.9287	1	15920	A0A836AN43	Methylcrotonoyl-CoA carboxylase subunit alpha, mitochondrial
EHPQLVSK	A	L	8	2	0.9685	1	18809.4	A0A836AH38	Carboxypeptidase A1
EMQPTHPI	K	R	8	2	0.9577	1	18550.2	P29361	14-3-3 protein zeta/delta
ESGPSLVKPSQT	Q	L	12	2	0.9967	3	29963.4	A0A835ZR66	Immunoglobulin V-set domain-containing protein (Fragment)
FAGPPGADGQ	G	P	10	1	0.9914	3	6646.7	A0A835ZZ30	Collagen alpha-1(I) chain
FATMNDNK	A	I	8	2	0.9392	1	20549.7	W5QE55	chitinase
FEMEQNLRQGVDADIN	K	G	16	2	0.9553	2	5014.6	P35527	Keratin, type I cytoskeletal 9
GAAPRPPPKP	A	M	10	2	0.8907	2	20069	Q6Q312	Small ribosomal subunit protein eS26
GAPGADGPAGAPGTPGPQ	K	G	18	2	0.9999	12	2.57073e+06	A0A835ZZ30	Collagen alpha-1(I) chain
GAPGADGPAGAPGTPGPQG	K	I	19	2	0.9967	3	112954	A0A835ZZ30	Collagen alpha-1(I) chain
GAQGPPGPAGPA	A	G	12	1	0.9925	2	6150.85	A0A835ZZ30	Collagen alpha-1(I) chain
GASSCMGDSGGPL	S	V	13	2	0.9192	1	6226.21	A0A836CWK9	Peptidase S1 domain-containing protein
GDAGPPGPAGPA	K	G	12	1	0.9828	4	4108.31	A0A835ZZ30	Collagen alpha-1(I) chain
GDHSLIGR	W	I	8	2	0.9732	2	201578	W5PBS4	LDL receptor related protein 1
GDQGAPGAVGPAGPR	H	G	15	2	0.9878	1	32629.4	W5NTT7	Collagen type I alpha 2 chain
GDRGEAGPAGPAGPAGPR	N	G	18	3	0.9961	2	31787.8	W5NTT7	Collagen type I alpha 2 chain
GEAGPAGPAGPAGPR	R	G	15	2	0.9998	6	2.1081e+06	W5NTT7	Collagen type I alpha 2 chain
GETGPAGPSGAPGPA	R	G	15	2	0.964	2	15465.3	A0A836D5E3	Collagen alpha-1(III) chain
GETGPQGPPGPTGPS	N	G	15	2	0.998	3	74424.6	A0A836D5E3	Collagen alpha-1(III) chain
GETGPQGPPGPTGPSGDK	N	G	18	2	0.9999	4	27122.2	A0A836D5E3	Collagen alpha-1(III) chain
GGASGSSSCMGDSGGPL	C	Q	17	2	0.9538	1	19732.3	A0A836A8N5	Ovochymase-1
GHAGLAGPR	K	G	9	2	0.9542	1	26396.3	W5NTT7	Collagen type I alpha 2 chain
GHKPPGSSEPI	N	T	11	2	0.9618	2	14022.2	A0A836D2R2	Fibrillin-3
GHPPPPPPPPE	Y	Y	11	2	0.9698	1	0	A0A836CVS0	Heterogeneous nuclear ribonucleoprotein L
GLTGSPGSPGPDG	K	K	13	2	0.9885	2	10470.6	A0A835ZZ30	Collagen alpha-1(I) chain
GPAGAVGPR	V	G	9	2	0.9537	5	21566.5	W5NTT7	Collagen type I alpha 2 chain
GPSGPQGIR	R	G	9	2	0.9506	2	26448.7	W5NTT7	Collagen type I alpha 2 chain
GPSGPQGPSGPPGPK	R	G	15	2	0.9999	2	207954	A0A835ZZ30	Collagen alpha-1(I) chain
GQQGGVGPAGPPGEPG	Q	D	16	2	0.8945	1	12448.3	W5Q4M3	Collagen type V alpha 2 chain
GSDGSVGPV	R	G	9	1	0.9666	3	288396	W5NTT7	Collagen type I alpha 2 chain
GSDGSVGPVGPA	R	G	12	1,2	0.9913	17	1.28878e+06	W5NTT7	Collagen type I alpha 2 chain
GSDGSVGPVGPAG	R	P	13	2	0.9007	1	29780.4	W5NTT7	Collagen type I alpha 2 chain
GSDGVAGPK	P	G	9	1	0.9844	1	22779.6	A0A835ZZ30	Collagen alpha-1(I) chain
GVQGPPGPAGPR	R	G	12	2	0.9982	140	12355012	A0A835ZZ30	Collagen alpha-1(I) chain
HGDQGAPGAVGPAGPR	H	G	16	2	0.9997	2	12013.6	W5NTT7	Collagen type I alpha 2 chain
HKPPGSSEPI	G	T	10	2	0.9514	1	8988.55	A0A836D2R2	Fibrillin-3
IIAPPERK	K	Y	8	3	0.9079	1	15571.2	P60713	Actin, cytoplasmic 1
IQGPPGPAGEEG	G	K	12	2	0.9973	2	18680	A0A835ZZ30	Collagen alpha-1(I) chain
ISYNPDEPSKPS	K	N	12	2	0.9789	2	16237.9	A0A835ZR75	Fibrinogen C-terminal domain-containing protein
KDDSPDLPK	H	L	9	2	0.9829	2	167388	P14639	Albumin
KDGEAGAQGPPGPAGPA	G	G	17	2	0.9032	1	4547.12	A0A835ZZ30	Collagen alpha-1(I) chain
KENDLNAM	A	D	8	2	0.9021	1	200879	A0A836D4M7	Uncharacterized protein
KGAPGADGPAGAPGTPGPQ	E	G	19	2	0.9999	2	711049	A0A835ZZ30	Collagen alpha-1(I) chain
KNHEEEMNSLR	R	G	11	3	0.9723	1	6270.11	A0A836A6R1	Keratin, type I cytoskeletal 14
KPEHIPDPD	D	A	9	2	0.9235	1	78772.2	A0A6P3E5I0	Calreticulin
KQVHPDTGI	L	S	9	2	0.9819	1	45884.2	A0A6P3DYW6	Histone H2B
KVESLPGAH	W	G	9	2	0.9662	1	32287.8	A0A835ZZH0	F-box only protein 6
KVVGIEEH	K	T	8	2	0.9835	1	14566.7	A0A6P3EDB7	Solute carrier family 35 member B1
LDIDNTRMTLDDF	L	R	13	2	0.976	2	3035.55	P35527	Keratin, type I cytoskeletal 9
LDPPETSEPR	R	V	10	2	0.9675	1	8559.04	A0A6P3TGC1	Laminin subunit alpha 4
LEEHPGGEEV	F	L	10	2	0.9534	1	16413	P00167	Cytochrome b5
LQIDNARLAADDF	L	R	13	2	0.9994	3	6575.58	P13645	Keratin, type I cytoskeletal 10
LRSEIDNVK	R	K	9	2	0.9699	1	12894.2	P04264	Keratin, type II cytoskeletal 1
LRSEIDNVKK	R	Q	10	3	0.9414	1	8085.43	P04264	Keratin, type II cytoskeletal 1
LRSEIDSVKK	R	Q	10	3	0.9826	2	7411.87	A0A836D582	IF rod domain-containing protein
MTQIMFETFNTPAMYVAIQAVLSLYASGR	K	T	29	3	0.8842	1	5329.47	P60713	Actin, cytoplasmic 1
NGDRGEAGPAGPAGPAGPR	A	G	19	3	0.9109	1	0	W5NTT7	Collagen type I alpha 2 chain
NGETGPQGPPGPTGPS	K	G	16	2	1	30	814746	A0A836D5E3	Collagen alpha-1(III) chain
NGETGPQGPPGPTGPSG	K	D	17	2	0.9917	4	0	A0A836D5E3	Collagen alpha-1(III) chain
NGETGPQGPPGPTGPSGD	K	K	18	2	0.9993	9	56189.7	A0A836D5E3	Collagen alpha-1(III) chain
NGETGPQGPPGPTGPSGDK	K	G	19	2	1	8	358919	A0A836D5E3	Collagen alpha-1(III) chain
NGETGPQGPPGPTGPSGDKG	K	D	20	2	0.8773	1	7081.27	A0A836D5E3	Collagen alpha-1(III) chain
NHEEEMNSLR	K	G	10	2	0.9778	1	18279.6	A0A836A6R1	Keratin, type I cytoskeletal 14
NHEEEMNSLRG	K	Q	11	2	0.962	1	10882.1	A0A836A6R1	Keratin, type I cytoskeletal 14
NHLGNNDGQNL	Y	S	11	2	0.9846	1	23186.4	A0A836D1C8	Inositol-3-phosphate synthase 1
NKYEDEINKR	R	T	10	3	0.9973	1	10822.9	P04264	Keratin, type II cytoskeletal 1
NTYYEDDFSSTEEDSSQDDDSEPILGQWFE	S	E	30	5	0.9442	1	8926.68	A0A836ACG9	UBR-type domain-containing protein
NYAEAKDVFLGMFLYEYAR	K	R	19	3	0.9779	2	2629.56	P02768	Albumin
PAGAVGPR	G	G	8	2	0.9462	2	57202.6	W5NTT7	Collagen type I alpha 2 chain
PAPPKPEPK	K	P	9	2,3	0.9157	2	41669.8	A0A6P3E8B0	High mobility group nucleosome-binding domain-containing protein 3
PGLPSHPQ	Y	Y	8	2	0.9492	2	232893	A0A6P3E429	Cystathionine gamma-lyase
PGPIGPAGAR	R	G	10	2	0.8715	1	222010	W5NTT7	Collagen type I alpha 2 chain
PPGPAGPR	G	G	8	2	0.8781	1	17719.3	A0A835ZZ30	Collagen alpha-1(I) chain
QGPPGPAGEEG	I	K	11	2	0.9722	1	13551.6	A0A835ZZ30	Collagen alpha-1(I) chain
QGPPGPAGPA	A	G	10	1	0.9939	2	64196.5	A0A835ZZ30	Collagen alpha-1(I) chain
QGPPGPAGPAGE	A	R	12	2	0.9956	2	32906.6	A0A835ZZ30	Collagen alpha-1(I) chain
QGPPGPAGPR	V	G	10	2	0.9384	1	769725	A0A835ZZ30	Collagen alpha-1(I) chain
QSPPPPEPA	T	D	9	1	0.9176	1	7176.98	A0A836CT12	RING-type E3 ubiquitin transferase
QVHGIVS	W	F	7	1	0.9012	1	39848.4	W5PJA2	pancreatic elastase II
RGEPGPVGAVGPAG	S	A	14	2	0.967	1	7305847	W5NTT7	Collagen type I alpha 2 chain
RGPAGPQGPR	A	G	10	2,3	0.9765	6	223529	A0A835ZZ30	Collagen alpha-1(I) chain
RNVSTGDVN	L	V	9	2	0.9707	1	8860.94	P13645	Keratin, type I cytoskeletal 10
RSAQLGDKV	S	Q	9	2	0.9829	1	11019.3	A0A836AND4	Peptidase S1 domain-containing protein
SAQLGDKV	R	Q	8	1,2	0.9717	4	1.81657e+06	A0A836AND4	Peptidase S1 domain-containing protein
SGGGGGGGLGSGGSIR	R	S	16	2	0.9996	1	10958.1	P35527	Keratin, type I cytoskeletal 9
SGLDGAKGDAGPAGPK	F	G	16	2,3	1	4	52412.6	A0A835ZZ30	Collagen alpha-1(I) chain
SGPSGLPGER	P	G	10	2	0.932	2	133928	W5NTT7	Collagen type I alpha 2 chain
SGPVGPPGNPG	L	A	11	1	0.9825	3	4773.66	W5NTT7	Collagen type I alpha 2 chain
SLLQPLNVEID	Q	P	11	2	0.961	1	3381.79	P04264	Keratin, type II cytoskeletal 1
SNAPNIPK	R	L	8	2	0.9566	6	1.06394e+06	A0A6P3EA62	Oligosaccharyltransferase complex subunit
SPGSGPSSPNNGP	S	T	13	2	0.8984	1	0	A0A836A4U8	histone deacetylase
SRSGGGGGGGLGSGGSIR	L	S	18	3	0.916	1	7417.5	P35527	Keratin, type I cytoskeletal 9
SSEPPPPSQPPT	M	H	12	2	0.9764	2	97025.4	A0A6P3EE35	Uncharacterized protein
SSSKGSLGGGFSSGGFSGGSF	I	S	21	2	0.9997	1	4597.37	P13645	Keratin, type I cytoskeletal 10
SVPGPMGPSGPR	I	G	12	2	0.9947	1	328924	A0A835ZZ30	Collagen alpha-1(I) chain
TDEEVDEM	L	I	8	1	0.9327	3	23306.1	Q6YNX6	Calmodulin
TMVVHEKPDDLGR	R	G	13	3	0.9984	1	67779.9	P09670	Superoxide dismutase [Cu-Zn]
TPEPPVDPN	L	Q	9	2	0.8938	1	22084.3	A0A6P7E7Q4	Uncharacterized protein
TSGHPGPI	G	G	8	2	0.9288	1	13102.8	A0A836D5E3	Collagen alpha-1(III) chain
TTGHSYEKY	R	N	9	2	0.996	2	47356.2	A0A6P3DZZ9	Carboxypeptidase B
VAEHPQLVSK	L	L	10	2,3	0.9979	5	1.67363e+06	A0A836AH38	Carboxypeptidase A1
VGPAGAVGPR	A	G	10	2	0.9741	2	106450	W5NTT7	Collagen type I alpha 2 chain
VNLGGSKSISIS	L	V	12	2	0.9671	1	7083.75	P04264	Keratin, type II cytoskeletal 1
VQLEPEEK	E	F	8	2	0.8969	1	16687.5	A0A836AC75	Complement C3
VSGEDPYPH	K	K	9	2	0.9504	1	39840.5	A0A836A0B1	Lysine--tRNA ligase
VSPQGPGAPGESP	A	C	13	2	0.9289	1	244405	A0A835ZMC3	PH domain-containing protein
VVGGPEPHTS	A	E	10	2	0.8817	1	1882.74	A0A836AKZ1	CARD domain-containing protein
WGDAGAEYVVESTGVFTTMEK	K	A	21	2	0.8847	1	2931.12	Q28554	Glyceraldehyde-3-phosphate dehydrogenase (Fragment)
YEGERPLT	V	K	8	2	0.9286	2	24760.4	A0A6P3EAN0	78 kDa glucose-regulated protein
YTNANTPDRLQQA	R	S	13	2	0.9716	1	0	A0A836CWK9	Peptidase S1 domain-containing protein
