# Supplementary material for: Characterization of Bromelain‐Soluble Sheepskin (Ovis aries) Proteins and Effect of In Vitro Gastrointestinal Digestion on Angiotensin Converting Enzyme Inhibition Activity
Source: Food Sci Nutr. 2026 Jan 28;14(2):e71396. doi: 10.1002/fsn3.71396 (PMC12848775; doi:10.1002/fsn3.71396)
Supplement: Supplementary file 2 — Table S1: Protein identification of SDS‐PAGE bands in the bromelain‐soluble sheepskin protein extract. Table S2: Peptide sequences identified by LC–MS/MS in the RP‐HPLC fraction 2 of the bromelain‐soluble sheepskin protein extract after gastrointestinal digestion. Table S3: Peptide sequences identified by LC–MS/MS in the RP‐HPLC fraction 3 of the bromelain‐soluble sheepskin protein extract after gastrointestinal digestion. Table S4: Peptide sequences identified by LC–MS/MS in the RP‐HPLC fraction 12 of the bromelain‐soluble sheepskin protein extract after gastrointestinal digestion. Table S5: Peptide sequences identified by LC–MS/MS in the RP‐HPLC fraction 15 of the bromelain‐soluble sheepskin protein extract after gastrointestinal digestion. Table S6: Linear regression for every amino acid in free amino acid analysis. [file FSN3-14-e71396-s002.zip › fsn371396-sup-0004-TableS6@Supplementary Table S6.xlsx]

## Sheet: regretion information
Table S6. Linear regression for every amino acid in free amino acid analysis
Recta Pico Tag respecto a n-leu
	m	b	r2	m	R²
asp	1.1987	-0.0223	0.9977	1.1788	0.9973
glu	1.2225	-0.0051	0.9977	1.2183	0.9977
ser	1.0159	-0.004	0.9993	1.012	0.9992
asn	1.3077	0.0423	0.9949	1.3508	0.9932
gly	0.6659	-0.0022	0.9996	0.6639	0.9996
gln	1.6217	-0.0077	0.9847	1.6131	0.9847
tau	1.1221	-0.0008	0.9997	1.1213	0.9997
his	1.5758	0.0584	0.9977	1.637	0.9953
thr	1.0924	0.0286	0.9968	1.1193	0.9959
ala	0.8232	-0.0029	0.9989	0.8204	0.9988
arg	1.6441	-0.0086	0.9996	1.6358	0.9995
car	2.3751	0.0799	0.9969	2.4612	0.9948
pro	0.9808	-0.0003	0.9995	0.9806	0.9995
AABA
tyr	1.564	-0.0128	0.9993	1.5532	0.9992
val	1.0408	-0.0135	0.9983	1.0287	0.9981
met	1.2426	-0.0141	0.9981	1.2309	0.998
cystine	1.6792	0.0218	0.9694	1.7107	0.9688
ile	1.0688	-0.0134	0.999	1.0577	0.9988
leu	1.1082	-0.0117	0.9991	1.0985	0.999
nle
hyl B	1.9758	0.0399	0.9732	2.0255	0.9723
phe	1.3535	-0.013	0.9989	1.3428	0.9988
trp	1.5212	-0.0124	0.9992	1.5119	0.9992
orn	0.6	-0.0041	0.9994	0.5981	0.9993
lys	0.6929	-0.0064	0.9991	0.6898	0.9991
